# Supplementary material for: 2,5-Bis(4-fluoro­phen­yl)-2-methyl­sulfanyl-1-benzofuran
Source: Acta Crystallogr Sect E Struct Rep Online. 2011 Mar 5;67(Pt 4):o782. doi: 10.1107/S1600536811007458 (PMC3099888; doi:10.1107/S1600536811007458)
Supplement: Supplementary file 2 [file e-67-0o782-Isup2.hkl]

# 
# h,k,l, Fc-squared, Fo-squared, sigma(Fo-squared) and status flag 
# 
data_I
_shelx_title ' 1067 IN P2(1)' 
_shelx_refln_list_code          4 
_shelx_F_calc_maximum       88.18 
_exptl_crystal_F_000       364.00 
_reflns_d_resolution_high  0.7693 
 
loop_ 
 _symmetry_equiv_pos_as_xyz 
 'x, y, z' 
 '-x, y+1/2, -z' 
 
_cell_length_a    10.7673 
_cell_length_b     7.2986 
_cell_length_c    11.5145 
_cell_angle_alpha  90.000 
_cell_angle_beta  116.124 
_cell_angle_gamma  90.000 
 
_shelx_F_squared_multiplier     1.000 
 
loop_ 
 _refln_index_h 
 _refln_index_k 
 _refln_index_l 
 _refln_F_squared_calc 
 _refln_F_squared_meas 
 _refln_F_squared_sigma 
 _refln_observed_status 
   1  -9   0        9.47        9.97      3.51 o 
   2  -9   0        1.50        0.98      1.44 o 
   3  -9   0        9.45       12.34      2.12 o 
   0  -8   0      119.87      109.40      6.62 o 
   1  -8   0        6.18        5.53      1.30 o 
   2  -8   0       61.34       65.72      3.00 o 
   3  -8   0        1.32        0.49      0.97 o 
   4  -8   0        4.32        3.86      1.26 o 
   5  -8   0        0.96        1.04      1.11 o 
   6  -8   0        4.17        7.14      2.59 o 
   1  -7   0       69.70       69.46      3.47 o 
   2  -7   0       16.99       13.90      1.46 o 
   3  -7   0       58.30       56.65      4.28 o 
   4  -7   0       42.70       46.83      2.52 o 
   5  -7   0      136.70      136.68      4.24 o 
   6  -7   0       85.57      102.01     14.67 o 
   7  -7   0       41.47       49.08      3.69 o 
   8  -7   0       37.17       43.09      4.82 o 
   0  -6   0      308.09      427.30     27.27 o 
   1  -6   0      390.85      403.49      7.55 o 
   2  -6   0      315.13      341.60      5.48 o 
   3  -6   0       50.99       50.43      2.38 o 
   4  -6   0        9.28        9.48      1.21 o 
   5  -6   0        9.07        8.19      1.21 o 
   6  -6   0        7.52        7.71      2.51 o 
   7  -6   0      196.05      204.56      6.87 o 
   8  -6   0       85.29       85.44      4.53 o 
   9  -6   0       10.38       16.53      2.46 o 
   1  -5   0      191.62      198.25      4.61 o 
   2  -5   0      241.02      268.68      4.39 o 
   3  -5   0       98.29       97.89      2.40 o 
   4  -5   0      150.95      148.55      3.04 o 
   5  -5   0      233.12      250.26      5.19 o 
   6  -5   0      212.47      218.59      6.35 o 
   7  -5   0       54.92       56.54      3.31 o 
   8  -5   0       40.78       43.41      3.10 o 
   9  -5   0       10.23        7.68      1.82 o 
  10  -5   0       13.48       15.67      2.34 o 
   0  -4   0     2616.70     2931.59     42.57 o 
   1  -4   0     1371.52     1426.65     15.52 o 
   2  -4   0      741.31      762.17      9.05 o 
   3  -4   0      137.85      126.91      2.51 o 
   4  -4   0       18.31       18.36      0.97 o 
   5  -4   0        3.76        4.22      0.69 o 
   6  -4   0      137.23      143.29      4.61 o 
   7  -4   0      380.29      371.26      8.72 o 
   8  -4   0       36.05       38.92      2.67 o 
   9  -4   0       92.85       98.74      4.55 o 
  10  -4   0        4.26        9.14      2.87 o 
  11  -4   0        0.24        0.72      2.15 o 
   1  -3   0       85.51       86.36      1.75 o 
   2  -3   0      813.47      807.62      9.13 o 
   3  -3   0      606.95      584.50      6.93 o 
   4  -3   0      379.09      357.35      4.22 o 
   5  -3   0      544.20      614.30      8.74 o 
   6  -3   0      306.89      302.20      5.30 o 
   7  -3   0       84.23       83.44      4.18 o 
   8  -3   0       32.53       33.67      2.32 o 
   9  -3   0       16.63       21.44      2.02 o 
  10  -3   0       16.97       19.02      3.19 o 
  11  -3   0       33.93       52.23      5.18 o 
   1  -2   0      469.45      483.04      5.83 o 
   2  -2   0       71.10       70.72      1.20 o 
   3  -2   0       38.96       37.52      1.23 o 
   4  -2   0        3.13        2.39      0.43 o 
   5  -2   0      102.28       99.54      2.31 o 
   6  -2   0      180.56      165.62      3.37 o 
   7  -2   0      308.98      293.63      6.40 o 
   8  -2   0       23.94       23.85      1.38 o 
   9  -2   0      183.00      192.43      5.44 o 
  10  -2   0       39.97       49.17      2.80 o 
  11  -2   0        4.56        2.31      1.75 o 
  12  -2   0        2.48        3.75      2.23 o 
   1  -1   0      361.02      330.13      3.59 o 
   2  -1   0      429.13      378.54      4.29 o 
   3  -1   0     1540.24     1578.46     18.64 o 
   4  -1   0      844.97      926.33     11.56 o 
   5  -1   0     1836.32     2194.08     26.05 o 
   6  -1   0      103.36      103.14      3.90 o 
   7  -1   0       96.77       96.48      3.01 o 
   8  -1   0       37.27       35.74      1.56 o 
   9  -1   0        4.74        3.92      0.75 o 
  10  -1   0        8.80        8.13      2.07 o 
  11  -1   0       40.22       54.38      4.70 o 
  12  -1   0       67.06       94.97      6.38 o 
   1   0   0       23.24       23.13      0.41 o 
   2   0   0     1232.63     1185.74     27.79 o 
   3   0   0       48.32       39.87      1.48 o 
   4   0   0       45.67       45.65      1.49 o 
   5   0   0      132.56      148.91      3.41 o 
   6   0   0       53.55       53.67      1.57 o 
   7   0   0        8.70        8.46      0.75 o 
   8   0   0        1.09        1.99      0.55 o 
   9   0   0       78.78       91.02      3.62 o 
  10   0   0       60.22       71.06      3.15 o 
  11   0   0        6.19        7.42      2.07 o 
  12   0   0        2.61        6.78      2.31 o 
   1   1   0      361.45      339.97      4.28 o 
   2   1   0      429.03      388.83      6.06 o 
   3   1   0     1541.04     1567.48     24.52 o 
   4   1   0      844.66      934.29     14.23 o 
   5   1   0     1831.90     2191.86     32.03 o 
   6   1   0      101.93      101.27      2.87 o 
   7   1   0       97.13       96.97      2.99 o 
   8   1   0       37.27       38.47      1.94 o 
   9   1   0        4.63        4.57      1.01 o 
  10   1   0        8.77       11.34      1.43 o 
  11   1   0       40.30       47.23      4.74 o 
   1   2   0      472.40      492.79     11.52 o 
   2   2   0       69.48       69.89      1.85 o 
   3   2   0       38.38       37.62      1.33 o 
   4   2   0        3.10        1.98      0.44 o 
   5   2   0      102.40      101.73      2.75 o 
   6   2   0      181.41      177.12      4.13 o 
   7   2   0      306.89      309.03      9.85 o 
   8   2   0       23.88       23.33      1.61 o 
   9   2   0      182.59      191.74      5.12 o 
  10   2   0       40.28       46.60      2.54 o 
  11   2   0        4.58        3.75      1.67 o 
   1   3   0       84.57       88.25      2.39 o 
   2   3   0      817.14      807.93     12.77 o 
   3   3   0      608.88      573.01      7.80 o 
   4   3   0      378.36      351.03      5.27 o 
   5   3   0      539.58      608.76      8.38 o 
   6   3   0      305.06      307.87      5.96 o 
   7   3   0       84.81       84.92      2.69 o 
   8   3   0       32.52       32.20      1.89 o 
   9   3   0       16.41       21.05      2.55 o 
  10   3   0       16.83       14.27      2.39 o 
  11   3   0       34.00       42.58      4.07 o 
   0   4   0     2626.78     2909.93     59.96 o 
   1   4   0     1378.23     1415.23     21.71 o 
   2   4   0      737.33      752.85     12.54 o 
   3   4   0      137.68      120.93      3.30 o 
   4   4   0       18.37       18.42      0.96 o 
   5   4   0        3.80        4.76      0.62 o 
   6   4   0      138.77      150.85      3.15 o 
   7   4   0      378.84      404.84     10.37 o 
   8   4   0       36.45       35.01      3.27 o 
   9   4   0       93.02      103.26      5.66 o 
  10   4   0        4.37        7.73      2.07 o 
  11   4   0        0.23        0.16      1.36 o 
   1   5   0      190.69      194.11      4.74 o 
   2   5   0      243.08      268.69     10.45 o 
   3   5   0       98.02      102.67      3.22 o 
   4   5   0      150.88      142.29      3.12 o 
   5   5   0      231.47      241.54      6.04 o 
   6   5   0      211.30      204.37      8.05 o 
   7   5   0       55.29       55.82      4.23 o 
   8   5   0       40.72       38.67      3.83 o 
   9   5   0       10.17        7.65      2.15 o 
  10   5   0       13.44       11.40      2.47 o 
   0   6   0      310.82      391.76     11.72 o 
   1   6   0      393.77      398.29      8.20 o 
   2   6   0      313.96      318.97     11.20 o 
   3   6   0       51.44       57.65      2.54 o 
   4   6   0        9.29        9.62      2.27 o 
   5   6   0        8.95       10.21      1.99 o 
   6   6   0        7.72        6.06      1.83 o 
   7   6   0      195.65      188.90      8.53 o 
   8   6   0       85.90       91.30      5.98 o 
   9   6   0       10.38       10.13      2.55 o 
   1   7   0       69.51       71.30      3.83 o 
   2   7   0       17.30       14.06      1.52 o 
   3   7   0       58.20       56.77      2.68 o 
   4   7   0       42.94       40.27      3.59 o 
   5   7   0      136.44      135.56      6.86 o 
   6   7   0       85.19       93.45      5.90 o 
   7   7   0       41.65       37.00      4.07 o 
   8   7   0       37.17       35.01      4.15 o 
   0   8   0      120.19      110.20      5.90 o 
   1   8   0        6.42        7.80      1.95 o 
   2   8   0       61.23       70.21      3.23 o 
   3   8   0        1.37        0.64      1.20 o 
   4   8   0        4.32        4.07      1.75 o 
   5   8   0        0.93       -0.24      1.20 o 
   6   8   0        4.18        6.22      2.23 o 
   1   9   0        9.46       15.23      2.63 o 
   2   9   0        1.55        2.87      1.59 o 
   3   9   0        9.50       13.64      2.71 o 
  -4  -9   1        8.70       14.30      1.94 o 
  -3  -9   1        6.50        4.51      1.33 o 
  -2  -9   1       26.09       30.36      2.93 o 
  -1  -9   1        6.29        3.85      2.43 o 
   0  -9   1       80.90       75.17      4.59 o 
   1  -9   1        0.07       -1.00      1.00 o 
   2  -9   1        1.67        1.78      1.44 o 
   3  -9   1        0.77        0.24      2.15 o 
  -7  -8   1       14.95       11.06      2.91 o 
  -6  -8   1       24.61       25.12      3.43 o 
  -5  -8   1       14.89       15.47      5.34 o 
  -4  -8   1       12.76       13.65      1.75 o 
  -3  -8   1       12.27       12.70      1.64 o 
  -2  -8   1       16.19       15.34      1.89 o 
  -1  -8   1       90.10       86.28      3.45 o 
   0  -8   1       73.90       68.57      3.75 o 
   1  -8   1       28.05       30.50      2.68 o 
   2  -8   1       20.64       20.63      2.24 o 
   3  -8   1        5.67        6.13      1.39 o 
   4  -8   1       29.67       30.07      2.30 o 
   5  -8   1       23.37       24.28      2.21 o 
   6  -8   1        5.88        3.95      1.86 o 
  -8  -7   1       25.34       28.20      3.04 o 
  -7  -7   1        9.46       13.75      2.33 o 
  -6  -7   1       56.76       59.07      4.31 o 
  -5  -7   1        4.90        2.87      1.03 o 
  -4  -7   1       20.67       22.91      1.82 o 
  -3  -7   1        1.71        0.90      0.85 o 
  -2  -7   1       52.02       57.90      4.36 o 
  -1  -7   1      107.74      110.59      3.60 o 
   0  -7   1      113.93      109.65      2.98 o 
   1  -7   1       37.96       36.60      2.11 o 
   2  -7   1       17.49       14.66      1.50 o 
   3  -7   1        8.14        9.61      1.37 o 
   4  -7   1        9.10       12.66      1.53 o 
   5  -7   1       21.72       21.88      1.92 o 
   6  -7   1      171.30      178.62     13.95 o 
   7  -7   1       81.64       78.02      4.59 o 
   8  -7   1       41.88       45.67      4.59 o 
 -10  -6   1        3.22        2.16      2.27 o 
  -9  -6   1        5.25        4.94      1.77 o 
  -8  -6   1      274.83      275.23      9.41 o 
  -7  -6   1      109.85      114.47      4.96 o 
  -6  -6   1       82.80       84.73      4.09 o 
  -5  -6   1       26.79       26.28      1.77 o 
  -4  -6   1       35.38       37.73      2.01 o 
  -3  -6   1       23.51       22.21      1.61 o 
  -2  -6   1       30.08       29.75      1.86 o 
  -1  -6   1      211.49      214.57      4.42 o 
   0  -6   1      198.88      206.52      3.99 o 
   1  -6   1       81.46       79.96      2.40 o 
   2  -6   1      182.64      185.70      3.78 o 
   3  -6   1       32.36       32.13      1.59 o 
   4  -6   1       27.40       28.77      1.84 o 
   5  -6   1        4.31        5.39      1.11 o 
   6  -6   1       37.99       34.57      2.84 o 
   7  -6   1        6.89        7.89      3.31 o 
   8  -6   1        9.86        8.33      1.94 o 
   9  -6   1        1.15        2.08      1.49 o 
 -11  -5   1        8.80        9.01      3.43 o 
 -10  -5   1       16.74       21.68      2.55 o 
  -9  -5   1       84.11       84.93      5.18 o 
  -8  -5   1       88.35       87.38      4.22 o 
  -7  -5   1       10.44       10.87      1.74 o 
  -6  -5   1      121.66      136.36      4.79 o 
  -5  -5   1       25.02       22.50      1.50 o 
  -4  -5   1       30.61       29.56      1.27 o 
  -3  -5   1       46.61       46.39      1.57 o 
  -2  -5   1       81.87       75.35      2.67 o 
  -1  -5   1      532.34      511.80      6.91 o 
   0  -5   1      347.03      338.21      5.17 o 
   1  -5   1      248.99      240.19      4.14 o 
   2  -5   1       28.16       29.87      1.35 o 
   3  -5   1        8.37        7.85      0.83 o 
   4  -5   1       23.08       24.70      1.81 o 
   5  -5   1      169.43      173.47      4.15 o 
   6  -5   1      268.50      286.82      7.51 o 
   7  -5   1      327.39      343.81      8.68 o 
   8  -5   1       48.67       49.44      4.15 o 
   9  -5   1        8.70        8.70      1.80 o 
  10  -5   1        0.29        0.07      1.24 o 
 -11  -4   1        7.50        9.89      3.03 o 
 -10  -4   1       18.93       16.78      2.11 o 
  -9  -4   1       27.52       23.35      3.67 o 
  -8  -4   1      222.05      226.24      7.46 o 
  -7  -4   1      333.78      335.67      8.77 o 
  -6  -4   1       29.37       25.95      1.64 o 
  -5  -4   1       76.59       71.23      2.27 o 
  -4  -4   1       72.55       71.93      1.77 o 
  -3  -4   1       27.78       27.09      1.09 o 
  -2  -4   1       45.97       43.63      1.35 o 
  -1  -4   1      756.24      762.25      9.04 o 
   0  -4   1      704.29      743.23      8.85 o 
   1  -4   1      384.54      362.49      5.12 o 
   2  -4   1      408.32      392.88      5.42 o 
   3  -4   1      237.26      219.21      3.64 o 
   4  -4   1       57.26       55.47      2.00 o 
   5  -4   1        8.92        8.76      0.95 o 
   6  -4   1      135.81      139.15      4.56 o 
   7  -4   1       31.74       29.64      2.28 o 
   8  -4   1       29.14       32.59      2.52 o 
   9  -4   1       23.90       28.22      3.15 o 
  10  -4   1       20.53       21.01      2.36 o 
 -12  -3   1       29.65       26.31      4.31 o 
 -11  -3   1       18.26       13.08      3.03 o 
 -10  -3   1       22.32       25.76      2.20 o 
  -9  -3   1      286.25      300.15      9.97 o 
  -8  -3   1      297.96      308.32      5.77 o 
  -7  -3   1       95.95       98.81      2.75 o 
  -6  -3   1      224.20      223.69      4.38 o 
  -5  -3   1      254.75      267.65      4.79 o 
  -4  -3   1       69.92       61.10      1.28 o 
  -3  -3   1      365.76      358.01      4.60 o 
  -2  -3   1      358.42      365.68      5.07 o 
  -1  -3   1      758.33      744.64      8.55 o 
   0  -3   1      819.64      804.12      9.18 o 
   1  -3   1      258.90      251.59      3.61 o 
   2  -3   1       67.94       74.66      1.68 o 
   3  -3   1       78.78       68.57      1.65 o 
   4  -3   1      259.46      255.12      4.59 o 
   5  -3   1      443.84      422.39      7.64 o 
   6  -3   1       38.56       35.23      2.13 o 
   7  -3   1      564.03      546.06     10.97 o 
   8  -3   1       83.98       84.11      6.66 o 
   9  -3   1       14.87       14.95      2.71 o 
  10  -3   1        4.20        3.37      2.27 o 
  11  -3   1       10.33       16.43      3.35 o 
 -12  -2   1       23.73       31.26      4.15 o 
 -11  -2   1       13.54       22.49      3.35 o 
 -10  -2   1       23.72       17.54      2.87 o 
  -9  -2   1       70.22       64.30      3.90 o 
  -8  -2   1       22.64       25.29      1.54 o 
  -7  -2   1      288.04      276.53      4.92 o 
  -6  -2   1      760.07      774.03     10.53 o 
  -5  -2   1      215.22      188.82      4.68 o 
  -4  -2   1      471.12      459.80      6.60 o 
  -3  -2   1      277.84      258.62      4.15 o 
  -2  -2   1      168.86      168.96      2.12 o 
  -1  -2   1     1880.44     1956.49     20.02 o 
   0  -2   1     1250.66     1355.83     14.06 o 
   1  -2   1      366.95      356.09      4.82 o 
   2  -2   1       91.04       81.92      1.58 o 
   3  -2   1      519.97      511.61      6.02 o 
   4  -2   1      116.32       97.08      2.79 o 
   5  -2   1      103.53      101.69      2.32 o 
   6  -2   1      152.77      155.33      3.65 o 
   7  -2   1       57.69       61.14      6.70 o 
   8  -2   1       31.19       34.42      2.13 o 
   9  -2   1      204.76      196.28     15.39 o 
  10  -2   1       32.57       39.66      2.63 o 
  11  -2   1       52.73       67.30      5.50 o 
 -12  -1   1        3.97        3.27      1.99 o 
 -11  -1   1       12.99       15.79      2.71 o 
 -10  -1   1        6.13        9.62      1.40 o 
  -9  -1   1      665.42      625.62      9.35 o 
  -8  -1   1      459.42      438.34      6.85 o 
  -7  -1   1       42.94       42.03      1.53 o 
  -6  -1   1      111.09      117.15      2.53 o 
  -5  -1   1     1425.53     1549.62     18.81 o 
  -4  -1   1      125.16      114.83      3.38 o 
  -3  -1   1      926.76      953.21     15.34 o 
  -2  -1   1     2888.20     2937.07     68.67 o 
  -1  -1   1      784.51      898.99      8.53 o 
   0  -1   1      608.56      634.28      7.12 o 
   1  -1   1      638.05      602.58      9.47 o 
   2  -1   1      252.61      232.45      2.87 o 
   3  -1   1       72.44       69.25      1.44 o 
   4  -1   1      906.10     1002.25     12.48 o 
   5  -1   1      157.39      153.70      2.89 o 
   6  -1   1      473.60      531.67      7.59 o 
   7  -1   1      358.49      361.58      5.95 o 
   8  -1   1      178.16      163.54      4.36 o 
   9  -1   1       41.76       38.55      2.30 o 
  10  -1   1        2.96        0.56      1.36 o 
  11  -1   1        2.34        5.50      2.15 o 
  12  -1   1        1.80        1.04      1.75 o 
 -12   0   1       32.54       35.80      3.83 o 
 -11   0   1       30.94       38.84      3.51 o 
 -10   0   1       17.07        6.84      2.63 o 
  -9   0   1       63.47       59.42      2.99 o 
  -8   0   1        0.38        1.02      0.81 o 
  -7   0   1       21.98       18.48      0.98 o 
  -6   0   1     1487.44     1589.48     19.28 o 
  -5   0   1      101.86       89.21      2.60 o 
  -4   0   1      116.70      123.32      2.11 o 
  -3   0   1       45.62       39.56      0.92 o 
  -2   0   1       26.84       29.47      0.93 o 
  -1   0   1      744.10      815.66      8.53 o 
   0   0   1      464.44      536.18      4.79 o 
   1   0   1        0.43        2.45      0.25 o 
   2   0   1      877.79      888.94     16.27 o 
   3   0   1     1410.09     1469.92     21.45 o 
   4   0   1      283.92      244.18     10.92 o 
   5   0   1      348.40      349.01      6.42 o 
   6   0   1        2.62        2.86      0.61 o 
   7   0   1       82.77       74.81      2.64 o 
   8   0   1        0.23        0.44      0.47 o 
   9   0   1      366.57      338.06      7.43 o 
  10   0   1       39.11       44.97      3.83 o 
  11   0   1       51.77       52.31      4.55 o 
  12   0   1        3.58        7.18      2.39 o 
 -12   1   1        3.86        3.59      1.75 o 
 -11   1   1       12.97       15.28      1.72 o 
 -10   1   1        5.92        7.15      2.15 o 
  -9   1   1      666.02      627.81     21.29 o 
  -8   1   1      460.50      431.73      6.57 o 
  -7   1   1       42.49       43.54      1.88 o 
  -6   1   1      111.09      116.79      3.06 o 
  -5   1   1     1427.52     1556.96     22.97 o 
  -4   1   1      125.21      113.99      2.52 o 
  -3   1   1      927.89      973.38     19.34 o 
  -2   1   1     2894.21     2870.53     68.62 o 
  -1   1   1      785.84      901.19     11.73 o 
   0   1   1      607.71      644.79      8.41 o 
   1   1   1      639.21      596.82      7.70 o 
   2   1   1      252.65      230.20      4.17 o 
   3   1   1       71.43       68.69      1.89 o 
   4   1   1      907.57     1014.41     15.45 o 
   5   1   1      154.69      160.00      3.72 o 
   6   1   1      474.47      531.34     17.34 o 
   7   1   1      358.63      357.37     10.80 o 
   8   1   1      178.16      172.25      4.57 o 
   9   1   1       41.60       37.65      2.17 o 
  10   1   1        2.99        4.36      1.48 o 
  11   1   1        2.37        3.99      1.83 o 
  12   1   1        1.80        4.23      1.99 o 
 -12   2   1       23.89       28.71      3.35 o 
 -11   2   1       13.60       15.95      2.55 o 
 -10   2   1       23.76       17.97      1.66 o 
  -9   2   1       69.80       62.79      5.50 o 
  -8   2   1       22.09       21.53      1.51 o 
  -7   2   1      287.83      272.30      5.70 o 
  -6   2   1      762.38      771.68     12.58 o 
  -5   2   1      215.59      190.83      4.00 o 
  -4   2   1      470.69      470.66      7.69 o 
  -3   2   1      276.98      266.27      3.83 o 
  -2   2   1      168.89      165.90      2.63 o 
  -1   2   1     1878.87     1987.16     23.08 o 
   0   2   1     1245.10     1357.33     19.84 o 
   1   2   1      362.28      354.48      9.69 o 
   2   2   1       90.45       86.86      1.68 o 
   3   2   1      521.01      522.02      6.86 o 
   4   2   1      117.11       97.89      4.90 o 
   5   2   1      103.89      110.54      2.98 o 
   6   2   1      152.55      149.09      3.89 o 
   7   2   1       58.30       58.04      2.39 o 
   8   2   1       30.91       30.15      1.89 o 
   9   2   1      205.77      200.02      5.35 o 
  10   2   1       32.53       39.87      2.42 o 
 -12   3   1       29.32       31.50      3.75 o 
 -11   3   1       18.29       16.11      2.63 o 
 -10   3   1       22.18       21.45      2.79 o 
  -9   3   1      286.98      284.35     10.05 o 
  -8   3   1      299.74      302.93      5.34 o 
  -7   3   1       95.62       96.01      2.47 o 
  -6   3   1      224.32      233.60      5.22 o 
  -5   3   1      256.09      273.76      4.38 o 
  -4   3   1       69.98       61.18      2.20 o 
  -3   3   1      367.23      354.75      5.17 o 
  -2   3   1      360.82      355.66      6.54 o 
  -1   3   1      756.18      770.89     12.01 o 
   0   3   1      818.38      848.30     18.94 o 
   1   3   1      258.40      260.98      4.85 o 
   2   3   1       67.94       74.31      7.06 o 
   3   3   1       78.91       67.21      1.65 o 
   4   3   1      261.19      263.86      4.20 o 
   5   3   1      444.26      420.55      6.20 o 
   6   3   1       38.11       36.23      1.83 o 
   7   3   1      566.26      578.75     14.27 o 
   8   3   1       84.09       83.27      3.18 o 
   9   3   1       14.72       12.17      2.43 o 
  10   3   1        4.24        3.43      1.52 o 
  11   3   1       10.26        7.58      2.23 o 
 -11   4   1        7.50        9.97      2.39 o 
 -10   4   1       18.92       20.17      2.87 o 
  -9   4   1       27.68       23.36      2.79 o 
  -8   4   1      220.47      214.18      8.45 o 
  -7   4   1      336.18      328.61      9.81 o 
  -6   4   1       29.70       28.21      1.89 o 
  -5   4   1       77.53       71.01      1.92 o 
  -4   4   1       73.16       76.47      1.92 o 
  -3   4   1       27.80       29.51      1.87 o 
  -2   4   1       46.01       39.99      1.80 o 
  -1   4   1      753.76      772.96     12.65 o 
   0   4   1      699.65      739.76     12.23 o 
   1   4   1      383.44      375.09      6.83 o 
   2   4   1      405.99      388.39      7.20 o 
   3   4   1      238.17      215.17      3.83 o 
   4   4   1       57.49       54.71      1.65 o 
   5   4   1        8.97       10.00      1.59 o 
   6   4   1      135.65      139.93      3.95 o 
   7   4   1       31.76       32.35      2.71 o 
   8   4   1       29.53       29.18      3.11 o 
   9   4   1       24.34       21.29      2.79 o 
  10   4   1       20.48       19.30      2.87 o 
 -11   5   1        8.90        8.21      2.39 o 
 -10   5   1       16.82       19.93      2.95 o 
  -9   5   1       84.51       98.40      5.82 o 
  -8   5   1       89.13       95.93      5.58 o 
  -7   5   1       10.41       10.45      2.07 o 
  -6   5   1      121.68      126.22      4.01 o 
  -5   5   1       25.34       23.16      1.63 o 
  -4   5   1       30.47       32.09      1.35 o 
  -3   5   1       47.50       46.39      2.14 o 
  -2   5   1       81.87       82.74      2.87 o 
  -1   5   1      533.96      527.10      9.61 o 
   0   5   1      347.77      347.32      6.95 o 
   1   5   1      249.34      250.66      7.34 o 
   2   5   1       28.13       31.56      1.95 o 
   3   5   1        8.34       10.10      1.05 o 
   4   5   1       23.47       21.99      1.19 o 
   5   5   1      171.06      179.64      4.70 o 
   6   5   1      266.53      274.86      9.73 o 
   7   5   1      329.32      321.03     11.32 o 
   8   5   1       48.46       48.88      4.23 o 
   9   5   1        8.68        4.78      1.83 o 
  10   5   1        0.30       -1.20      1.20 o 
 -10   6   1        3.21        4.94      1.99 o 
  -9   6   1        5.31        4.55      1.91 o 
  -8   6   1      274.09      270.48     10.76 o 
  -6   6   1       82.01       97.68      5.50 o 
  -5   6   1       26.90       30.27      1.99 o 
  -4   6   1       35.44       39.39      4.70 o 
  -3   6   1       23.25       20.00      6.18 o 
  -2   6   1       30.04       33.90      2.03 o 
  -1   6   1      210.87      209.40      5.33 o 
   0   6   1      197.65      200.51      5.15 o 
   1   6   1       81.67       77.92      2.94 o 
   2   6   1      182.72      183.37      5.90 o 
   3   6   1       32.83       36.13      5.70 o 
   4   6   1       27.41       34.77      3.27 o 
   5   6   1        4.23        4.47      1.59 o 
   6   6   1       37.98       31.34      3.27 o 
   7   6   1        6.77        6.62      2.07 o 
   8   6   1        9.89       12.28      2.63 o 
   9   6   1        1.17        0.40      1.36 o 
  -8   7   1       25.60       25.04      3.59 o 
  -7   7   1        9.34        8.85      2.39 o 
  -6   7   1       56.71       63.79      4.78 o 
  -5   7   1        4.96        6.86      1.91 o 
  -4   7   1       20.64       22.02      3.71 o 
  -3   7   1        1.58        2.03      0.85 o 
  -2   7   1       51.74       59.15      2.79 o 
  -1   7   1      109.03      114.36      3.95 o 
   0   7   1      114.45      109.54      3.85 o 
   1   7   1       38.20       31.89      3.07 o 
   2   7   1       17.48       16.66      1.59 o 
   3   7   1        8.15        5.02      1.75 o 
   4   7   1        9.29       10.69      2.31 o 
   5   7   1       22.18       20.97      2.95 o 
   6   7   1      170.99      176.78      8.29 o 
   7   7   1       82.17       79.02      5.74 o 
   8   7   1       41.89       35.80      4.31 o 
  -7   8   1       15.00       15.31      3.11 o 
  -6   8   1       24.53       25.60      3.51 o 
  -5   8   1       14.94       21.37      3.19 o 
  -4   8   1       12.98       11.00      2.23 o 
  -3   8   1       12.20       10.78      2.07 o 
  -2   8   1       16.18       17.34      1.78 o 
  -1   8   1       89.92       93.57      4.31 o 
   0   8   1       73.68       72.91      3.29 o 
   1   8   1       27.96       26.47      3.11 o 
   2   8   1       20.74       22.09      3.03 o 
   3   8   1        5.64        9.41      2.31 o 
   4   8   1       29.73       31.58      3.59 o 
   5   8   1       23.23       22.49      3.27 o 
   6   8   1        5.91        4.47      2.15 o 
  -4   9   1        8.73        7.26      2.23 o 
  -3   9   1        6.42        7.89      2.15 o 
  -2   9   1       26.08       35.24      3.59 o 
  -1   9   1        6.44        6.59      1.41 o 
   0   9   1       81.34       74.96      5.26 o 
   1   9   1        0.07       -0.08      1.28 o 
   2   9   1        1.67        2.07      1.67 o 
   3   9   1        0.76        1.52      1.59 o 
  -4  -9   2        1.92        1.11      1.59 o 
  -3  -9   2        5.12        3.54      1.63 o 
  -2  -9   2        0.43        1.13      1.91 o 
  -1  -9   2      179.33      176.03      6.56 o 
   0  -9   2       50.31       48.13      3.91 o 
   1  -9   2        8.91       11.69      3.39 o 
   2  -9   2       24.11       27.89      2.87 o 
  -7  -8   2       18.11       15.30      3.59 o 
  -6  -8   2       26.22       26.14      3.75 o 
  -5  -8   2       37.87       46.98      3.63 o 
  -4  -8   2       20.00       22.89      2.02 o 
  -3  -8   2       32.85       36.91      2.41 o 
  -2  -8   2      161.15      164.33      5.26 o 
  -1  -8   2       80.00       82.73      3.39 o 
   0  -8   2       55.52       59.53      2.90 o 
   1  -8   2       64.89       63.82      3.63 o 
   2  -8   2        1.06       -0.12      1.13 o 
   3  -8   2       19.33       17.49      1.87 o 
   4  -8   2        0.76       -0.07      1.36 o 
   5  -8   2       29.84       23.64      2.90 o 
  -9  -7   2       28.56       31.05      3.28 o 
  -8  -7   2        0.12        0.96      1.47 o 
  -7  -7   2       27.33       36.39      8.01 o 
  -6  -7   2       45.25       41.46      3.29 o 
  -5  -7   2        7.37        7.60      1.24 o 
  -4  -7   2        5.60        6.18      1.20 o 
  -3  -7   2       28.88       28.94      1.99 o 
  -2  -7   2       37.48       35.99      2.15 o 
  -1  -7   2      214.11      223.07      5.35 o 
   0  -7   2       57.16       60.36      2.28 o 
   1  -7   2       25.35       22.65      1.51 o 
   2  -7   2       54.27       56.67      2.24 o 
   3  -7   2        3.36        2.50      1.55 o 
   4  -7   2       30.58       28.07      2.09 o 
   5  -7   2       10.60       11.24      2.08 o 
   6  -7   2       14.84       13.02      2.26 o 
   7  -7   2       54.11       61.45      4.20 o 
 -10  -6   2        2.98        3.68      1.78 o 
  -9  -6   2       21.47       19.80      3.07 o 
  -8  -6   2       52.15       51.05      3.49 o 
  -7  -6   2       16.14       14.49      2.04 o 
  -6  -6   2       59.65       60.18      3.46 o 
  -5  -6   2       70.39       70.13      2.69 o 
  -4  -6   2       59.70       54.94      3.99 o 
  -3  -6   2      242.79      251.58      9.49 o 
  -2  -6   2      118.09      119.15      3.56 o 
  -1  -6   2      106.56      104.15      2.70 o 
   0  -6   2       36.21       35.87      1.67 o 
   1  -6   2      131.34      135.25      3.86 o 
   2  -6   2       15.73       16.03      1.59 o 
   3  -6   2       37.14       39.00      1.78 o 
   4  -6   2       20.97       20.09      1.37 o 
   5  -6   2       99.66       98.30      4.37 o 
   6  -6   2       48.56       50.99      3.35 o 
   7  -6   2      111.39      122.80      5.26 o 
   8  -6   2        1.91       -0.12      1.23 o 
 -11  -5   2        9.30       10.53      3.43 o 
 -10  -5   2       40.50       43.47      3.33 o 
  -9  -5   2       56.25       57.73      3.60 o 
  -8  -5   2       59.30       62.99      3.67 o 
  -7  -5   2      176.34      174.67      7.54 o 
  -6  -5   2      121.12      123.82      3.37 o 
  -5  -5   2       49.29       48.05      2.02 o 
  -4  -5   2       18.27       21.77      1.56 o 
  -3  -5   2      254.46      268.50      4.24 o 
  -2  -5   2      182.58      183.57      3.38 o 
  -1  -5   2      440.57      473.28      6.52 o 
   0  -5   2       70.71       75.53      2.10 o 
   1  -5   2      125.44      123.41      2.77 o 
   2  -5   2      153.86      154.19      3.23 o 
   3  -5   2       32.83       33.37      1.48 o 
   4  -5   2       36.56       35.51      1.83 o 
   5  -5   2        1.84        3.83      1.22 o 
   6  -5   2       17.55       20.68      2.12 o 
   7  -5   2        8.72        7.94      1.68 o 
   8  -5   2       36.53       38.57      3.01 o 
   9  -5   2       22.28       20.88      2.46 o 
 -12  -4   2        4.43       -0.08      2.15 o 
 -11  -4   2       22.75       24.32      4.07 o 
 -10  -4   2        9.25        6.95      1.60 o 
  -9  -4   2       25.53       24.02      2.28 o 
  -8  -4   2       98.33       96.71      3.14 o 
  -7  -4   2       13.92       13.52      1.29 o 
  -6  -4   2      178.01      174.55      3.32 o 
  -5  -4   2      110.57      108.44      2.44 o 
  -4  -4   2       99.86       98.33      1.96 o 
  -3  -4   2      829.49      853.83      9.80 o 
  -2  -4   2       33.18       54.89      1.49 o 
  -1  -4   2      829.53      895.73     10.28 o 
   0  -4   2      610.47      670.12      8.18 o 
   1  -4   2      145.11      161.22      2.95 o 
   2  -4   2      109.50       97.92      2.26 o 
   3  -4   2       67.97       62.79      1.83 o 
   4  -4   2      281.30      282.48      5.30 o 
   5  -4   2      106.80       97.70      4.29 o 
   6  -4   2      108.74      110.37      4.66 o 
   7  -4   2       95.23       95.77      4.02 o 
   8  -4   2        8.65       10.98      1.72 o 
   9  -4   2        7.40        7.29      1.62 o 
  10  -4   2        2.87        6.35      1.75 o 
 -12  -3   2        0.03       -0.80      1.83 o 
 -11  -3   2       14.58        8.85      2.79 o 
 -10  -3   2       16.33       17.14      4.62 o 
  -9  -3   2       33.55       33.61      2.32 o 
  -8  -3   2      179.57      191.42      5.01 o 
  -7  -3   2      271.05      255.50      5.02 o 
  -6  -3   2      289.82      292.86      8.17 o 
  -5  -3   2      414.53      412.00      5.94 o 
  -4  -3   2       58.17       71.99      1.71 o 
  -3  -3   2      620.91      653.26      6.81 o 
  -2  -3   2       44.46       51.30      1.22 o 
  -1  -3   2     2792.62     3143.53     31.65 o 
   0  -3   2      446.30      450.07      5.65 o 
   1  -3   2      294.53      347.83      4.67 o 
   2  -3   2      278.45      273.10      3.98 o 
   3  -3   2       73.75       69.00      2.04 o 
   4  -3   2      101.87      114.33      2.81 o 
   5  -3   2       41.76       45.83      2.28 o 
   6  -3   2      164.61      163.85      8.33 o 
   7  -3   2       42.41       41.39      2.47 o 
   8  -3   2       14.42       13.57      1.67 o 
   9  -3   2       57.34       59.33      7.42 o 
  10  -3   2       15.05       18.54      2.12 o 
 -12  -2   2        5.54        4.94      2.31 o 
 -11  -2   2       42.54       44.65      4.47 o 
 -10  -2   2       91.69       88.21      4.94 o 
  -9  -2   2        1.19        2.54      0.74 o 
  -8  -2   2      173.50      172.00      5.26 o 
  -7  -2   2      116.99      112.11      3.31 o 
  -6  -2   2      596.99      610.89      8.73 o 
  -5  -2   2      258.27      251.41      4.34 o 
  -4  -2   2      251.39      237.21      2.82 o 
  -3  -2   2     1455.78     1424.82     15.10 o 
  -2  -2   2      420.93      540.00      6.19 o 
  -1  -2   2     4563.24     4490.20     98.98 o 
   0  -2   2     2646.24     2757.73     27.45 o 
   1  -2   2      304.40      367.33      5.09 o 
   2  -2   2      111.45      102.25      2.19 o 
   3  -2   2      112.83       98.89      2.30 o 
   4  -2   2     1384.81     1543.66     22.36 o 
   5  -2   2      121.29      114.30      2.43 o 
   6  -2   2      291.86      272.68      6.25 o 
   7  -2   2       34.86       36.85      2.17 o 
   8  -2   2       84.50       81.03      3.30 o 
   9  -2   2        1.28        2.54      1.01 o 
  10  -2   2        2.97        3.42      1.19 o 
  11  -2   2       12.74       14.99      3.11 o 
 -13  -1   2        1.30        3.27      2.31 o 
 -12  -1   2        3.62        9.57      2.47 o 
 -11  -1   2       17.88       16.29      1.85 o 
 -10  -1   2        8.94        9.23      1.59 o 
  -9  -1   2       49.26       53.79      1.97 o 
  -8  -1   2      113.97      135.62      4.14 o 
  -7  -1   2      279.39      281.40      4.77 o 
  -6  -1   2      144.67      133.50      2.73 o 
  -5  -1   2      729.38      726.90      9.54 o 
  -4  -1   2       24.26       23.09      0.94 o 
  -3  -1   2      827.47      815.16      8.77 o 
  -2  -1   2     1016.08     1080.81     10.15 o 
  -1  -1   2     7775.41     7561.94    108.91 o 
   0  -1   2     4947.90     4654.78     54.79 o 
   1  -1   2     1629.45     1633.89     42.50 o 
   2  -1   2      379.88      375.19      5.08 o 
   3  -1   2      318.84      336.71      5.63 o 
   4  -1   2      164.01      174.44      3.54 o 
   5  -1   2        4.17        9.03      0.66 o 
   6  -1   2      358.35      353.85      8.80 o 
   7  -1   2       41.83       39.93      2.47 o 
   8  -1   2        3.78        2.81      0.87 o 
   9  -1   2       23.80       23.77      1.96 o 
  10  -1   2       17.40       18.08      1.87 o 
  11  -1   2        2.93        6.30      2.31 o 
 -12   0   2       17.44       11.33      1.72 o 
 -11   0   2       74.57       86.17      5.46 o 
 -10   0   2      244.72      223.81      8.13 o 
  -9   0   2        0.43        0.13      0.63 o 
  -8   0   2      321.80      324.01      5.24 o 
  -7   0   2      119.90      128.80      2.60 o 
  -6   0   2      875.14      922.53     16.75 o 
  -5   0   2       25.50       48.50      1.23 o 
  -4   0   2       26.69       29.55      1.08 o 
  -3   0   2        4.51        6.63      0.75 o 
  -2   0   2       51.44       58.47      1.88 o 
  -1   0   2       70.18       53.38      2.28 o 
   0   0   2        3.44        9.10      0.39 o 
   1   0   2        0.01        1.89      0.35 o 
   2   0   2       84.51       72.81      2.43 o 
   3   0   2      111.46       90.35      5.90 o 
   4   0   2     2416.84     2756.88     39.69 o 
   5   0   2      178.36      173.38      7.58 o 
   6   0   2      206.12      187.73     11.40 o 
   7   0   2       18.51       16.62      1.29 o 
   8   0   2      132.63      120.65      3.05 o 
   9   0   2       12.00        9.36      1.67 o 
  10   0   2        6.23        4.47      1.75 o 
  11   0   2        2.55        5.42      2.15 o 
 -12   1   2        3.62       10.53      2.23 o 
 -11   1   2       17.75       17.47      1.78 o 
 -10   1   2        8.82        8.83      1.27 o 
  -9   1   2       48.85       55.09      2.50 o 
  -8   1   2      114.69      125.41      6.54 o 
  -7   1   2      278.62      284.99      4.41 o 
  -6   1   2      145.31      136.02      2.41 o 
  -5   1   2      728.90      739.96     12.84 o 
  -4   1   2       24.32       21.96      0.94 o 
  -3   1   2      827.98      844.76     17.06 o 
  -2   1   2     1021.49     1085.49     16.54 o 
  -1   1   2     7766.36     7528.03    122.12 o 
   0   1   2     4954.09     4747.30    142.65 o 
   1   1   2     1638.16     1696.77     24.33 o 
   2   1   2      380.52      376.65     10.35 o 
   3   1   2      319.10      332.83      6.06 o 
   4   1   2      163.90      170.21      3.80 o 
   5   1   2        4.34        7.64      1.04 o 
   6   1   2      358.93      356.84      7.05 o 
   7   1   2       41.14       44.84      2.11 o 
   8   1   2        3.51        2.78      0.84 o 
   9   1   2       23.45       27.16      1.94 o 
  10   1   2       17.40       21.13      2.71 o 
  11   1   2        2.87        5.50      1.99 o 
 -12   2   2        5.56        6.38      2.07 o 
 -11   2   2       42.85       42.34      3.83 o 
 -10   2   2       92.18       86.92      5.10 o 
  -9   2   2        1.15        1.12      0.70 o 
  -8   2   2      173.43      175.41      9.41 o 
  -7   2   2      117.21      115.14      3.39 o 
  -6   2   2      598.49      606.88     12.16 o 
  -5   2   2      255.12      253.50      5.30 o 
  -4   2   2      250.31      238.38      3.63 o 
  -3   2   2     1447.67     1472.37     22.85 o 
  -2   2   2      424.80      513.45      6.87 o 
  -1   2   2     4557.40     4555.98     93.58 o 
   0   2   2     2645.22     2659.88    137.87 o 
   1   2   2      305.11      363.92      9.57 o 
   2   2   2      110.86       98.26      2.67 o 
   3   2   2      111.58      101.39      2.79 o 
   4   2   2     1388.08     1491.67     40.51 o 
   5   2   2      122.67      110.84      3.16 o 
   6   2   2      291.55      275.13      5.95 o 
   7   2   2       35.16       33.69      1.94 o 
   8   2   2       84.54       71.69      2.99 o 
   9   2   2        1.30        0.84      0.79 o 
  10   2   2        2.94        1.49      0.93 o 
  11   2   2       12.47       16.90      2.71 o 
 -12   3   2        0.03        0.00      1.28 o 
 -11   3   2       14.46       13.72      2.47 o 
 -10   3   2       16.00       12.28      2.31 o 
  -9   3   2       32.91       35.96      3.27 o 
  -8   3   2      181.70      182.68      7.26 o 
  -7   3   2      269.81      267.47      5.35 o 
  -6   3   2      292.01      299.03      4.79 o 
  -5   3   2      415.03      416.62      6.25 o 
  -4   3   2       58.17       71.72      1.47 o 
  -3   3   2      621.23      663.89      9.50 o 
  -2   3   2       43.15       47.51      2.47 o 
  -1   3   2     2779.52     3083.03     48.44 o 
   0   3   2      447.17      459.14      7.73 o 
   1   3   2      298.75      346.69      6.13 o 
   2   3   2      276.88      264.49      4.85 o 
   3   3   2       73.71       70.19      1.58 o 
   4   3   2      101.73      112.89      2.21 o 
   5   3   2       42.23       45.88      2.06 o 
   6   3   2      165.95      156.20      4.47 o 
   7   3   2       42.36       43.03      2.21 o 
   8   3   2       13.91       15.47      1.52 o 
   9   3   2       57.20       53.36      2.76 o 
  10   3   2       15.19       15.87      2.55 o 
 -12   4   2        4.35        4.23      2.07 o 
 -11   4   2       22.98       17.94      2.95 o 
 -10   4   2        9.26        8.69      2.15 o 
  -9   4   2       25.70       26.23      2.95 o 
  -8   4   2       98.18       93.03      3.52 o 
  -7   4   2       14.15       14.31      1.44 o 
  -6   4   2      179.10      171.22      4.71 o 
  -5   4   2      109.81      107.14      2.90 o 
  -4   4   2      100.36       97.22      2.12 o 
  -3   4   2      826.15      838.62     14.01 o 
  -2   4   2       34.01       45.87      1.99 o 
  -1   4   2      828.61      870.27     22.37 o 
   0   4   2      610.20      669.39     11.24 o 
   1   4   2      143.93      154.85      3.64 o 
   2   4   2      109.65      104.06      3.63 o 
   3   4   2       67.50       64.55      1.70 o 
   4   4   2      283.41      283.95      7.42 o 
   5   4   2      107.95       95.63      3.23 o 
   6   4   2      108.69      106.75      4.51 o 
   7   4   2       95.76      100.65      3.53 o 
   8   4   2        8.65        8.88      1.44 o 
   9   4   2        7.28        8.93      2.15 o 
  10   4   2        2.78        3.27      1.67 o 
 -11   5   2        9.23       11.08      2.71 o 
 -10   5   2       40.13       40.67      4.07 o 
  -9   5   2       55.56       61.24      4.55 o 
  -8   5   2       60.18       57.01      4.31 o 
  -7   5   2      175.50      174.75      5.12 o 
  -6   5   2      122.42      111.82      7.26 o 
  -5   5   2       49.64       47.43      2.40 o 
  -4   5   2       18.25       21.03      1.58 o 
  -3   5   2      255.53      261.64      5.97 o 
  -2   5   2      181.47      183.51      4.64 o 
  -1   5   2      436.97      466.19      8.88 o 
   0   5   2       69.90       72.31      2.61 o 
   1   5   2      127.27      126.84      3.47 o 
   2   5   2      153.45      157.63      5.70 o 
   3   5   2       33.02       32.11      1.93 o 
   4   5   2       36.50       31.39      1.99 o 
   5   5   2        1.84        1.11      0.70 o 
   6   5   2       17.86       16.44      1.58 o 
   7   5   2        8.41        9.25      2.07 o 
   8   5   2       36.14       37.64      3.83 o 
   9   5   2       22.24       20.49      3.11 o 
 -10   6   2        2.97        5.50      2.07 o 
  -9   6   2       21.64       24.40      3.35 o 
  -8   6   2       52.05       49.52      4.23 o 
  -7   6   2       15.97       17.38      2.63 o 
  -6   6   2       60.17       60.16      2.93 o 
  -5   6   2       69.94       70.18      3.04 o 
  -4   6   2       59.75       58.52      2.68 o 
  -3   6   2      241.90      242.40      7.42 o 
  -2   6   2      118.48      122.19      4.35 o 
  -1   6   2      106.16      109.39     12.84 o 
   0   6   2       36.32       36.59      1.99 o 
   1   6   2      130.98      119.68      3.73 o 
   2   6   2       16.00       14.08      1.30 o 
   3   6   2       36.89       33.97      3.27 o 
   4   6   2       21.38       20.60      1.80 o 
   5   6   2      100.66       97.36      5.66 o 
   6   6   2       48.16       53.11      4.23 o 
   7   6   2      111.77      117.06      6.62 o 
   8   6   2        1.90        3.27      1.83 o 
  -9   7   2       28.26       28.31      3.83 o 
  -8   7   2        0.09        0.48      1.59 o 
  -7   7   2       27.21       25.92      3.51 o 
  -6   7   2       45.76       46.57      4.23 o 
  -5   7   2        7.46        7.93      1.37 o 
  -4   7   2        5.59        7.73      2.47 o 
  -3   7   2       29.04       24.23      1.91 o 
  -2   7   2       37.53       35.49      2.21 o 
  -1   7   2      212.64      221.62      8.45 o 
   0   7   2       56.13       62.72      2.77 o 
   1   7   2       25.91       24.96      1.84 o 
   2   7   2       54.01       51.51      4.23 o 
   3   7   2        3.43        4.39      1.67 o 
   4   7   2       30.51       34.93      3.67 o 
   5   7   2       10.67       12.28      2.47 o 
   6   7   2       14.75       16.11      2.87 o 
   7   7   2       53.62       67.46      5.34 o 
  -7   8   2       18.07       19.86      3.35 o 
  -6   8   2       26.45       16.67      2.95 o 
  -5   8   2       37.85       37.72      3.91 o 
  -4   8   2       20.18       17.44      2.87 o 
  -3   8   2       32.64       33.09      2.34 o 
  -2   8   2      161.85      163.21      5.13 o 
  -1   8   2       79.75       82.23      3.49 o 
   0   8   2       55.59       60.60      4.62 o 
   1   8   2       65.05       65.15      4.86 o 
   2   8   2        0.98        0.40      1.28 o 
   3   8   2       19.31       20.73      3.11 o 
   4   8   2        0.81        0.88      1.44 o 
   5   8   2       30.21       28.47      3.67 o 
  -4   9   2        1.92        0.48      1.52 o 
  -3   9   2        5.08        5.82      1.99 o 
  -2   9   2        0.46       -0.05      0.95 o 
  -1   9   2      179.01      169.69      8.29 o 
   0   9   2       49.75       45.61      4.39 o 
   1   9   2        9.04        9.33      2.47 o 
   2   9   2       24.13       21.53      3.43 o 
  -4  -9   3        4.69        3.13      1.84 o 
  -3  -9   3        1.08        3.78      1.38 o 
  -2  -9   3       10.45        8.70      1.64 o 
  -1  -9   3       17.52       18.94      2.50 o 
   0  -9   3        1.35        4.60      1.69 o 
   1  -9   3        4.19        4.31      2.39 o 
  -7  -8   3        9.18        4.16      1.91 o 
  -6  -8   3       23.61       21.47      2.86 o 
  -5  -8   3        2.44        2.52      1.51 o 
  -4  -8   3       21.65       21.39      1.98 o 
  -3  -8   3        3.19        2.99      1.29 o 
  -2  -8   3       62.03       67.34      5.23 o 
  -1  -8   3       35.98       35.83      2.42 o 
   0  -8   3       49.04       50.89      2.78 o 
   1  -8   3       14.70       11.78      2.67 o 
   2  -8   3       11.18        9.17      1.91 o 
   3  -8   3       20.67       25.65      3.30 o 
   4  -8   3        0.86        1.25      1.09 o 
   5  -8   3        5.98        6.33      2.08 o 
  -9  -7   3        3.94        3.72      1.83 o 
  -8  -7   3      119.38      123.09     11.00 o 
  -7  -7   3       74.31       81.28      4.49 o 
  -6  -7   3       35.50       35.35      3.10 o 
  -5  -7   3       27.53       26.53      2.67 o 
  -4  -7   3       13.39       11.52      1.98 o 
  -3  -7   3        0.59        0.34      0.81 o 
  -2  -7   3       35.07       31.49      2.63 o 
  -1  -7   3       12.70       10.73      1.43 o 
   0  -7   3        5.00        3.92      1.07 o 
   1  -7   3        0.16       -0.55      0.64 o 
   2  -7   3       15.44       17.66      2.86 o 
   3  -7   3        6.17        7.13      1.31 o 
   4  -7   3       91.65      102.48      8.77 o 
   5  -7   3       42.47       38.35      3.21 o 
   6  -7   3        0.83       -0.63      1.32 o 
 -10  -6   3       61.50       71.50      4.31 o 
  -9  -6   3       39.21       38.68      3.20 o 
  -8  -6   3       39.97       47.09      3.35 o 
  -7  -6   3        7.10        9.29      1.78 o 
  -6  -6   3       14.59       15.02      2.83 o 
  -5  -6   3        3.31        2.21      0.85 o 
  -4  -6   3       45.89       41.56      2.15 o 
  -3  -6   3       10.89       16.04      1.86 o 
  -2  -6   3       29.93       31.80      1.91 o 
  -1  -6   3        3.54        3.79      0.78 o 
   0  -6   3      148.17      149.34      3.35 o 
   1  -6   3       58.61       59.90      2.13 o 
   2  -6   3       18.72       17.95      1.30 o 
   3  -6   3       32.61       32.90      2.52 o 
   4  -6   3        7.86        8.69      1.25 o 
   5  -6   3       29.71       30.01      2.54 o 
   6  -6   3      325.55      345.93      9.21 o 
   7  -6   3       62.79       71.09      4.11 o 
   8  -6   3        0.60       -0.88      2.07 o 
 -11  -5   3        3.89        7.58      3.19 o 
 -10  -5   3       30.05       34.51      2.93 o 
  -9  -5   3       15.71       17.47      2.19 o 
  -8  -5   3      222.36      224.35      5.36 o 
  -7  -5   3      158.40      168.48      4.37 o 
  -6  -5   3       67.82       70.64      3.37 o 
  -5  -5   3        3.39        4.61      0.87 o 
  -4  -5   3        8.94        7.65      1.03 o 
  -3  -5   3       49.89       48.55      3.59 o 
  -2  -5   3      119.74      112.62      2.87 o 
  -1  -5   3       12.74       16.32      1.06 o 
   0  -5   3       48.70       42.45      1.61 o 
   1  -5   3      160.09      158.16      3.27 o 
   2  -5   3       77.26       73.35      2.17 o 
   3  -5   3      140.37      136.20      3.10 o 
   4  -5   3       87.20       89.77      2.94 o 
   5  -5   3      163.57      163.51      4.45 o 
   6  -5   3       54.11       59.30      3.59 o 
   7  -5   3        6.56        8.15      1.63 o 
   8  -5   3       21.45       22.03      2.46 o 
   9  -5   3        0.89       -0.28      1.26 o 
 -12  -4   3        5.82        6.46      2.95 o 
 -11  -4   3       20.57       19.54      3.83 o 
 -10  -4   3       69.74       72.49      5.78 o 
  -9  -4   3      232.51      230.57      5.99 o 
  -8  -4   3       66.40       67.49      2.79 o 
  -7  -4   3      178.44      176.90      4.30 o 
  -6  -4   3       48.90       48.43      1.62 o 
  -5  -4   3       16.31       15.15      0.96 o 
  -4  -4   3       68.32       65.78      2.09 o 
  -3  -4   3      108.00       99.48      2.02 o 
  -2  -4   3      604.98      602.82      7.50 o 
  -1  -4   3        8.77        7.18      0.67 o 
   0  -4   3      379.49      349.75      4.99 o 
   1  -4   3      280.03      279.55      4.38 o 
   2  -4   3        8.58        8.25      0.79 o 
   3  -4   3       17.75       18.38      1.27 o 
   4  -4   3        8.36        9.96      1.07 o 
   5  -4   3       77.14       75.52      3.57 o 
   6  -4   3      620.50      615.73     12.28 o 
   7  -4   3       49.45       51.06      2.99 o 
   8  -4   3       30.48       32.48      2.63 o 
   9  -4   3        1.29        0.37      1.24 o 
 -12  -3   3        3.55        3.67      2.39 o 
 -11  -3   3        1.06        1.44      2.07 o 
 -10  -3   3       78.68       78.29      3.73 o 
  -9  -3   3      174.84      175.47      4.30 o 
  -8  -3   3      294.05      287.41      5.63 o 
  -7  -3   3      153.84      165.33      3.81 o 
  -6  -3   3      374.95      372.68      6.35 o 
  -5  -3   3      116.07      115.15      2.25 o 
  -4  -3   3      392.24      384.79      5.19 o 
  -3  -3   3      581.54      583.75      7.29 o 
  -2  -3   3      158.94      171.08      2.63 o 
  -1  -3   3       42.73       40.91      1.16 o 
   0  -3   3       16.79       17.18      0.83 o 
   1  -3   3      910.53      943.79     10.79 o 
   2  -3   3       48.82       40.48      1.50 o 
   3  -3   3      334.52      311.47      5.71 o 
   4  -3   3       35.58       38.23      1.64 o 
   5  -3   3      492.67      489.22      9.69 o 
   6  -3   3      279.99      277.76      9.37 o 
   7  -3   3       26.93       27.77      4.23 o 
   8  -3   3       42.67       40.13      2.61 o 
   9  -3   3       10.54       12.14      3.59 o 
  10  -3   3        7.18        5.95      1.57 o 
 -13  -2   3       34.66       23.20      4.07 o 
 -12  -2   3        3.37        5.74      2.47 o 
 -11  -2   3       24.49       27.18      2.35 o 
 -10  -2   3       33.09       28.58      2.43 o 
  -9  -2   3      328.13      313.04      5.83 o 
  -8  -2   3      119.31      116.89      3.20 o 
  -7  -2   3      293.41      293.57      5.26 o 
  -6  -2   3      201.33      203.75      3.97 o 
  -5  -2   3       54.10       50.45      1.19 o 
  -4  -2   3       49.39       69.22      1.52 o 
  -3  -2   3      601.23      621.39      7.20 o 
  -2  -2   3     2363.23     2404.56     20.09 o 
  -1  -2   3      267.71      269.96      3.51 o 
   0  -2   3      435.92      443.26      6.19 o 
   1  -2   3      289.48      294.37      5.26 o 
   2  -2   3        2.86        3.65      0.52 o 
   3  -2   3       30.71       33.03      1.36 o 
   4  -2   3      117.88      120.72      3.47 o 
   5  -2   3      100.59       84.64      3.02 o 
   6  -2   3      911.57      896.69     15.59 o 
   7  -2   3       15.08       13.92      1.52 o 
   8  -2   3       95.59       97.08      7.65 o 
   9  -2   3        9.73        9.04      1.53 o 
  10  -2   3        7.01       10.86      1.70 o 
 -13  -1   3        6.84        9.97      2.87 o 
 -12  -1   3        0.13        0.48      1.01 o 
 -11  -1   3        1.26        0.45      0.88 o 
 -10  -1   3       44.26       37.00      2.83 o 
  -9  -1   3      185.29      186.21     10.01 o 
  -8  -1   3      392.06      388.46      6.28 o 
  -7  -1   3      105.84      122.39      2.72 o 
  -6  -1   3      201.18      198.03      3.60 o 
  -5  -1   3      309.88      300.89      4.71 o 
  -4  -1   3     1056.94     1028.94     12.94 o 
  -3  -1   3      452.62      445.61      6.28 o 
  -2  -1   3       24.44       22.70      0.64 o 
  -1  -1   3      381.41      351.57      6.15 o 
   0  -1   3     1102.08     1126.92     17.19 o 
   1  -1   3     2787.70     3002.56     34.46 o 
   2  -1   3      171.40      196.24      2.52 o 
   3  -1   3       71.11       74.05      1.75 o 
   4  -1   3       40.12       41.48      1.41 o 
   5  -1   3      333.32      333.94      6.15 o 
   6  -1   3      194.35      183.59      4.87 o 
   7  -1   3       40.38       33.75      2.35 o 
   8  -1   3       14.39       14.65      1.57 o 
   9  -1   3       11.43       11.47      1.53 o 
  10  -1   3        2.75        2.92      1.36 o 
 -13   0   3       45.74       53.66      4.86 o 
 -12   0   3       19.31       22.62      2.23 o 
 -11   0   3       28.40       27.63      2.23 o 
 -10   0   3       15.05       10.86      1.41 o 
  -9   0   3      152.71      154.82      6.62 o 
  -8   0   3       42.53       47.34      1.50 o 
  -7   0   3       71.82       69.36      1.73 o 
  -6   0   3      212.70      218.20      3.52 o 
  -5   0   3        0.02        1.23      0.27 o 
  -4   0   3        3.59       13.59      0.56 o 
  -3   0   3     1850.96     1974.46     28.67 o 
  -2   0   3     3662.85     3775.70     53.45 o 
  -1   0   3     1245.08     1206.11     17.87 o 
   0   0   3      141.07      170.36      2.39 o 
   1   0   3       47.26       53.84      1.31 o 
   2   0   3       58.53       68.68      2.91 o 
   3   0   3       20.53       34.33      1.32 o 
   4   0   3      185.38      192.96      4.10 o 
   5   0   3        3.44        2.05      0.53 o 
   6   0   3      935.52      948.61     37.72 o 
   7   0   3        8.78        5.43      1.32 o 
   8   0   3       45.75       37.00      3.19 o 
   9   0   3       13.08       15.39      1.66 o 
  10   0   3       11.30       16.75      2.79 o 
  11   0   3        0.29        0.88      1.52 o 
 -13   1   3        6.75        3.35      1.91 o 
 -12   1   3        0.14        0.48      1.36 o 
 -11   1   3        1.29       -0.40      1.12 o 
 -10   1   3       44.32       33.80      2.13 o 
  -9   1   3      185.20      185.31      4.89 o 
  -8   1   3      390.31      402.19      7.77 o 
  -7   1   3      104.35      116.47      3.25 o 
  -6   1   3      198.23      200.30      4.31 o 
  -5   1   3      310.70      308.87      5.64 o 
  -4   1   3     1057.70     1051.13     21.53 o 
  -3   1   3      451.48      439.78      7.09 o 
  -2   1   3       24.47       22.84      1.12 o 
  -1   1   3      382.77      353.14      5.01 o 
   0   1   3     1106.51     1161.70     16.93 o 
   1   1   3     2791.59     3011.53     43.13 o 
   2   1   3      173.23      192.08      4.05 o 
   3   1   3       69.39       73.29      2.27 o 
   4   1   3       41.01       42.00      1.72 o 
   5   1   3      333.12      319.36      8.77 o 
   6   1   3      194.25      193.65     12.04 o 
   7   1   3       40.66       36.10      5.50 o 
   8   1   3       14.07       15.05      3.07 o 
   9   1   3       11.43        7.97      1.91 o 
  10   1   3        2.65        4.31      1.75 o 
 -13   2   3       34.76       38.51      4.15 o 
 -12   2   3        3.42        3.19      1.67 o 
 -11   2   3       24.44       24.80      2.95 o 
 -10   2   3       32.63       35.72      3.35 o 
  -9   2   3      325.54      315.24      6.77 o 
  -8   2   3      120.57      121.83      6.22 o 
  -7   2   3      292.77      296.06      5.88 o 
  -6   2   3      201.15      207.85      6.06 o 
  -5   2   3       53.81       49.27      1.77 o 
  -4   2   3       48.08       62.36      3.35 o 
  -3   2   3      603.19      613.55     10.33 o 
  -2   2   3     2370.93     2460.38     34.64 o 
  -1   2   3      270.83      269.47      4.99 o 
   0   2   3      432.55      448.62      7.32 o 
   1   2   3      288.40      293.76      8.21 o 
   2   2   3        2.82        3.85      0.80 o 
   3   2   3       30.05       31.70      2.19 o 
   4   2   3      118.60      112.38      3.30 o 
   5   2   3       99.76       86.37      2.85 o 
   6   2   3      906.81      913.95     15.17 o 
   7   2   3       14.86       12.76      1.35 o 
   8   2   3       95.39      100.67      3.64 o 
   9   2   3        9.81        9.91      1.41 o 
  10   2   3        7.00       16.75      2.63 o 
 -12   3   3        3.44        2.07      1.52 o 
 -11   3   3        1.03        1.28      1.20 o 
 -10   3   3       78.72       72.96      4.94 o 
  -9   3   3      175.28      170.16      7.42 o 
  -8   3   3      291.81      281.48      6.79 o 
  -7   3   3      151.70      150.23      4.45 o 
  -6   3   3      374.38      370.93      5.58 o 
  -5   3   3      117.73      113.92      3.43 o 
  -4   3   3      394.67      383.63     10.84 o 
  -3   3   3      582.49      608.31     10.30 o 
  -2   3   3      158.78      173.00      4.31 o 
  -1   3   3       43.15       41.83      2.87 o 
   0   3   3       17.26       16.44      0.96 o 
   1   3   3      914.17      967.79     21.53 o 
   2   3   3       48.04       38.70      1.86 o 
   3   3   3      332.02      306.49      6.54 o 
   4   3   3       34.86       34.00      4.74 o 
   5   3   3      492.96      494.02     13.24 o 
   6   3   3      279.80      273.33     18.46 o 
   7   3   3       27.30       25.50      1.83 o 
   8   3   3       42.37       42.23      2.40 o 
   9   3   3       10.71       11.68      1.55 o 
 -12   4   3        5.68        4.15      1.99 o 
 -11   4   3       20.62       21.21      3.11 o 
 -10   4   3       68.69       67.78      4.86 o 
  -9   4   3      231.30      230.41      6.34 o 
  -8   4   3       65.94       61.03      2.90 o 
  -7   4   3      178.50      184.45      5.07 o 
  -6   4   3       48.83       49.91      2.40 o 
  -5   4   3       16.43       13.68      1.44 o 
  -4   4   3       67.38       60.35      2.71 o 
  -3   4   3      108.61      104.94      3.22 o 
  -2   4   3      610.50      623.82     10.74 o 
  -1   4   3        9.19        7.69      0.86 o 
   0   4   3      376.97      345.86      6.61 o 
   1   4   3      280.16      287.01      5.47 o 
   2   4   3        8.63        7.33      0.92 o 
   3   4   3       17.37       17.82      1.46 o 
   4   4   3        8.59        9.12      1.15 o 
   5   4   3       77.33       80.90      3.12 o 
   6   4   3      616.95      602.26     11.53 o 
   7   4   3       48.65       48.43      2.53 o 
   8   4   3       30.67       29.32      3.71 o 
   9   4   3        1.30       -0.40      1.20 o 
 -11   5   3        3.90        4.86      2.07 o 
 -10   5   3       30.02       33.17      3.83 o 
  -9   5   3       15.91       19.22      2.79 o 
  -8   5   3      221.33      218.60      9.85 o 
  -7   5   3      157.25      160.52      7.34 o 
  -6   5   3       67.63       63.41      2.93 o 
  -5   5   3        3.18        2.55      0.85 o 
  -4   5   3        9.26        9.62      1.18 o 
  -3   5   3       50.31       48.39      2.67 o 
  -2   5   3      119.79      116.78      3.52 o 
  -1   5   3       12.89       14.80      1.22 o 
   0   5   3       48.71       45.42      1.96 o 
   1   5   3      161.98      159.49      3.92 o 
   2   5   3       77.21       72.08      4.31 o 
   3   5   3      139.97      134.30      4.31 o 
   4   5   3       86.78       84.36      3.41 o 
   5   5   3      164.14      164.03      5.06 o 
   6   5   3       54.04       52.95      3.55 o 
   7   5   3        6.67        7.73      1.99 o 
   8   5   3       21.29       25.20      3.19 o 
   9   5   3        0.96       -0.56      1.52 o 
 -10   6   3       60.99       69.13      5.42 o 
  -9   6   3       38.73       41.15      3.99 o 
  -8   6   3       39.70       37.56      3.75 o 
  -7   6   3        7.21        7.93      1.87 o 
  -6   6   3       14.54       14.93      1.63 o 
  -5   6   3        3.23        3.42      1.04 o 
  -4   6   3       45.66       44.52      2.45 o 
  -3   6   3       11.10       13.80      1.40 o 
  -2   6   3       29.95       33.54      2.03 o 
  -1   6   3        3.39        4.49      1.04 o 
   0   6   3      147.74      148.45      4.18 o 
   1   6   3       58.88       64.51      4.31 o 
   2   6   3       18.71       22.65      2.79 o 
   3   6   3       32.28       27.38      2.11 o 
   4   6   3        7.70        7.35      1.37 o 
   5   6   3       29.80       32.45      3.51 o 
   6   6   3      324.05      333.07     12.04 o 
   7   6   3       62.40       69.45      5.02 o 
   8   6   3        0.56       -0.48      1.36 o 
  -9   7   3        3.90        2.39      1.75 o 
  -8   7   3      119.33      123.28      7.10 o 
  -7   7   3       74.53       79.50      5.50 o 
  -6   7   3       35.24       31.04      2.99 o 
  -5   7   3       27.28       27.45      3.79 o 
  -4   7   3       13.57       13.25      1.75 o 
  -3   7   3        0.62        0.78      0.82 o 
  -2   7   3       35.12       36.86      4.51 o 
  -1   7   3       12.61       11.31      1.40 o 
   0   7   3        5.18        4.55      1.67 o 
   1   7   3        0.18       -0.96      1.04 o 
   2   7   3       15.49       17.70      2.71 o 
   3   7   3        6.00        5.37      1.30 o 
   4   7   3       91.93      100.63      6.30 o 
   5   7   3       42.42       38.20      3.99 o 
   6   7   3        0.81        0.24      1.44 o 
  -7   8   3        9.11        9.49      2.47 o 
  -6   8   3       23.59       16.98      3.03 o 
  -5   8   3        2.37        3.82      1.21 o 
  -4   8   3       21.65       24.34      2.19 o 
  -3   8   3        3.08        3.13      1.28 o 
  -2   8   3       61.40       62.95      3.12 o 
  -1   8   3       35.51       39.71      3.83 o 
   0   8   3       49.14       52.79      4.47 o 
   1   8   3       14.80       13.72      2.71 o 
   2   8   3       11.15        4.23      1.91 o 
   3   8   3       20.54       24.16      3.59 o 
   4   8   3        0.82        2.39      1.67 o 
   5   8   3        6.04        9.41      2.63 o 
  -4   9   3        4.76        0.72      1.44 o 
  -3   9   3        1.05        2.70      1.20 o 
  -2   9   3       10.46        7.02      2.31 o 
  -1   9   3       17.57       24.80      3.51 o 
   0   9   3        1.29        3.35      1.91 o 
   1   9   3        4.10        4.15      2.07 o 
  -3  -9   4       38.77       35.48      4.17 o 
  -2  -9   4       38.51       33.22      2.53 o 
  -1  -9   4       30.91       30.04      3.02 o 
   0  -9   4        7.20        5.46      1.78 o 
  -7  -8   4       30.88       33.17      3.38 o 
  -6  -8   4        3.78        2.41      1.91 o 
  -5  -8   4        4.19        3.06      1.57 o 
  -4  -8   4       15.89       15.66      1.82 o 
  -3  -8   4       82.69       87.21      3.76 o 
  -2  -8   4       63.99       58.22      2.97 o 
  -1  -8   4      105.21      116.55      4.13 o 
   0  -8   4       21.31       24.74      2.12 o 
   1  -8   4        2.85        3.92      1.34 o 
   2  -8   4       28.58       28.02      2.80 o 
   3  -8   4       14.43       18.17      4.23 o 
   4  -8   4        4.91        7.14      2.08 o 
  -9  -7   4       10.24       12.08      3.87 o 
  -8  -7   4       49.00       39.88      3.48 o 
  -7  -7   4      133.67      126.04      5.70 o 
  -6  -7   4        3.65        2.90      1.38 o 
  -5  -7   4       32.17       36.83      3.03 o 
  -4  -7   4       54.99       53.30      2.64 o 
  -3  -7   4       80.99       81.95      3.16 o 
  -2  -7   4      137.61      140.76      4.25 o 
  -1  -7   4       47.31       42.56      2.38 o 
   0  -7   4       15.86       15.61      1.62 o 
   1  -7   4       59.43       54.80      3.96 o 
   2  -7   4        7.54        8.21      1.22 o 
   3  -7   4       49.03       52.25      2.32 o 
   4  -7   4       23.63       19.36      2.37 o 
   5  -7   4        5.08        4.52      1.59 o 
   6  -7   4       28.33       27.77      8.17 o 
 -10  -6   4       22.87       24.52      2.77 o 
  -9  -6   4       32.88       34.54      3.08 o 
  -8  -6   4       40.40       36.43      2.98 o 
  -7  -6   4       28.63       25.79      3.83 o 
  -6  -6   4       36.39       33.21      2.75 o 
  -5  -6   4       11.37       13.07      1.56 o 
  -4  -6   4        6.72        8.25      1.29 o 
  -3  -6   4      215.52      209.55      4.91 o 
  -2  -6   4      428.38      436.46      7.95 o 
  -1  -6   4      404.71      427.87      7.77 o 
   0  -6   4       21.10       20.48      1.34 o 
   1  -6   4       16.36       14.93      1.23 o 
   2  -6   4       18.11       19.96      2.38 o 
   3  -6   4        7.29        6.10      1.08 o 
   4  -6   4       20.49       19.93      1.69 o 
   5  -6   4       20.41       21.74      1.82 o 
   6  -6   4       39.74       40.86      4.55 o 
   7  -6   4        8.44        9.39      2.03 o 
 -11  -5   4       25.74       30.70      4.70 o 
 -10  -5   4        3.05        2.74      2.55 o 
  -9  -5   4       28.18       29.54      2.07 o 
  -8  -5   4       73.29       73.09      2.96 o 
  -7  -5   4       75.48       67.28      2.80 o 
  -6  -5   4        8.61        6.59      1.40 o 
  -5  -5   4       47.92       49.51      2.11 o 
  -4  -5   4       17.42       16.58      1.34 o 
  -3  -5   4      283.80      257.68      5.24 o 
  -2  -5   4       91.15       96.10      3.19 o 
  -1  -5   4       93.23      103.35      2.50 o 
   0  -5   4      184.83      189.63      3.63 o 
   1  -5   4       93.48       93.51      4.11 o 
   2  -5   4       47.24       47.44      1.82 o 
   3  -5   4      174.30      179.66      4.31 o 
   4  -5   4       16.38       16.17      1.43 o 
   5  -5   4        7.41        5.43      1.07 o 
   6  -5   4       48.17       49.57      3.16 o 
   7  -5   4        1.73        1.14      1.32 o 
   8  -5   4        9.83       10.68      2.39 o 
 -12  -4   4        3.04        4.86      2.55 o 
 -11  -4   4       10.74       10.84      3.11 o 
 -10  -4   4       91.06       92.96      3.34 o 
  -9  -4   4       21.27       23.24      1.73 o 
  -8  -4   4      288.79      266.47      8.83 o 
  -7  -4   4       16.55       16.03      1.37 o 
  -6  -4   4       58.45       62.78      2.43 o 
  -5  -4   4       18.17       17.67      1.05 o 
  -4  -4   4       76.04       87.69      2.53 o 
  -3  -4   4      344.57      347.62      4.73 o 
  -2  -4   4      986.51     1011.03     11.51 o 
  -1  -4   4      670.45      690.44      8.43 o 
   0  -4   4      422.71      406.40      5.80 o 
   1  -4   4       16.59       12.72      0.90 o 
   2  -4   4       16.69       14.91      1.16 o 
   3  -4   4       64.05       68.26      2.39 o 
   4  -4   4       69.49       68.82      2.47 o 
   5  -4   4      143.46      150.32      3.94 o 
   6  -4   4      188.00      188.55      5.83 o 
   7  -4   4       98.28       99.53      5.62 o 
   8  -4   4       10.56       13.02      1.94 o 
   9  -4   4       18.47       15.23      2.25 o 
 -13  -3   4        7.10        4.94      2.71 o 
 -12  -3   4       14.04       10.13      2.95 o 
 -11  -3   4       29.91       34.71      2.80 o 
 -10  -3   4       19.96       17.50      2.31 o 
  -9  -3   4      190.15      180.41      4.37 o 
  -8  -3   4      103.97      106.05      3.12 o 
  -7  -3   4       39.94       34.87      1.72 o 
  -6  -3   4      157.56      157.90      3.38 o 
  -5  -3   4      176.66      154.73      2.80 o 
  -4  -3   4      158.83      178.83      4.63 o 
  -3  -3   4     1260.37     1245.02     12.10 o 
  -2  -3   4      303.88      362.98      4.72 o 
  -1  -3   4     1012.98     1080.11     12.48 o 
   0  -3   4      555.38      566.72      7.08 o 
   1  -3   4      294.21      349.53      5.65 o 
   2  -3   4       70.74       64.58      2.02 o 
   3  -3   4      193.89      188.29      6.68 o 
   4  -3   4       42.85       41.84      1.81 o 
   5  -3   4       20.55       22.95      1.78 o 
   6  -3   4       14.97       16.37      1.69 o 
   7  -3   4        5.13        6.18      1.32 o 
   8  -3   4        5.92        5.93      1.41 o 
   9  -3   4        3.94        3.64      1.44 o 
 -13  -2   4        6.26       10.37      3.03 o 
 -12  -2   4        7.51        6.59      1.67 o 
 -11  -2   4       18.48       16.58      2.31 o 
 -10  -2   4      104.19      101.34      7.65 o 
  -9  -2   4       70.26       69.93      2.44 o 
  -8  -2   4      775.12      734.59     10.62 o 
  -7  -2   4      189.48      173.89      3.71 o 
  -6  -2   4       41.33       44.28      1.66 o 
  -5  -2   4       88.96       83.41      1.81 o 
  -4  -2   4      610.30      690.77      8.00 o 
  -3  -2   4      124.37      144.19      1.74 o 
  -2  -2   4      690.61      755.46      7.62 o 
  -1  -2   4       35.93       34.91      1.19 o 
   0  -2   4      468.70      460.21      6.63 o 
   1  -2   4      160.55      196.73      5.85 o 
   2  -2   4       23.25       22.80      1.39 o 
   3  -2   4       40.10       43.77      1.65 o 
   4  -2   4      135.47      132.60      3.81 o 
   5  -2   4       62.00       58.79      2.59 o 
   6  -2   4      680.38      653.14     12.57 o 
   7  -2   4      222.23      231.95      6.31 o 
   8  -2   4       29.54       29.44      2.27 o 
   9  -2   4       14.73       20.04      2.13 o 
  10  -2   4        1.14        1.28      1.05 o 
 -13  -1   4        0.22       -0.39      1.15 o 
 -12  -1   4       13.77       17.36      5.70 o 
 -11  -1   4       20.54       24.34      2.20 o 
 -10  -1   4      274.87      281.85     16.23 o 
  -9  -1   4      309.92      292.40      6.99 o 
  -8  -1   4       19.55       20.76      1.19 o 
  -7  -1   4       70.29       72.01      1.97 o 
  -6  -1   4      163.09      175.34      3.33 o 
  -5  -1   4      184.28      157.38      3.03 o 
  -4  -1   4      465.04      522.49      7.01 o 
  -3  -1   4     1547.67     1589.84     19.46 o 
  -2  -1   4      366.19      405.71      5.84 o 
  -1  -1   4      621.03      640.08     10.19 o 
   0  -1   4      121.93      137.81      3.25 o 
   1  -1   4      737.06      866.24     11.00 o 
   2  -1   4       81.46       76.51      3.24 o 
   3  -1   4       41.92       36.02      1.32 o 
   4  -1   4       15.24       15.94      1.24 o 
   5  -1   4      112.31      122.00      5.50 o 
   6  -1   4       45.48       43.54      3.35 o 
   7  -1   4       72.00       63.37      2.93 o 
   8  -1   4        0.80        1.90      0.87 o 
   9  -1   4       12.23       13.11      1.69 o 
  10  -1   4        3.23        5.08      1.40 o 
 -13   0   4        6.50        9.97      2.55 o 
 -12   0   4        7.78        6.94      2.15 o 
 -11   0   4       19.50       14.92      1.75 o 
 -10   0   4       12.93       12.95      2.07 o 
  -9   0   4      157.43      158.82      5.06 o 
  -8   0   4      941.20      891.76     15.25 o 
  -7   0   4      211.57      191.57      3.29 o 
  -6   0   4       28.49       30.38      0.95 o 
  -5   0   4      282.17      304.13      8.37 o 
  -4   0   4      606.28      666.40     10.93 o 
  -3   0   4      740.15      860.89     20.65 o 
  -2   0   4      425.89      496.54      8.37 o 
  -1   0   4     1843.34     1914.56     19.79 o 
   0   0   4       58.50       77.47      1.55 o 
   1   0   4      643.54      650.14     10.95 o 
   2   0   4      255.91      230.09      4.62 o 
   3   0   4       95.13       85.85      2.38 o 
   4   0   4       10.73       12.98      1.95 o 
   5   0   4        0.50        0.16      0.88 o 
   6   0   4      988.00      980.24     23.84 o 
   7   0   4      215.45      201.82      7.97 o 
   8   0   4       13.14       16.27      2.47 o 
   9   0   4        0.00        0.28      0.85 o 
  10   0   4        2.22        4.55      1.83 o 
 -13   1   4        0.24        1.12      1.52 o 
 -12   1   4       13.80       12.12      2.55 o 
 -11   1   4       20.60       21.77      2.79 o 
 -10   1   4      275.41      272.54     10.21 o 
  -9   1   4      309.93      285.33      6.58 o 
  -8   1   4       19.63       21.94      1.52 o 
  -7   1   4       69.76       68.77      2.79 o 
  -6   1   4      163.78      174.62      4.43 o 
  -5   1   4      182.62      161.35      3.59 o 
  -4   1   4      466.34      501.26     15.35 o 
  -3   1   4     1539.43     1612.55     23.43 o 
  -2   1   4      366.43      408.60      7.15 o 
  -1   1   4      618.93      641.15      8.34 o 
   0   1   4      121.82      133.94      2.50 o 
   1   1   4      735.88      859.59     13.78 o 
   2   1   4       81.85       76.54      2.67 o 
   3   1   4       41.10       36.47      1.63 o 
   4   1   4       15.02       16.19      1.20 o 
   5   1   4      112.96      126.14      4.07 o 
   6   1   4       45.57       49.72      4.70 o 
   7   1   4       71.82       69.91      2.83 o 
   8   1   4        0.80        2.63      1.28 o 
   9   1   4       12.27        9.17      2.15 o 
  10   1   4        3.18        5.58      1.99 o 
 -13   2   4        6.32        9.01      2.47 o 
 -12   2   4        7.54        8.05      2.23 o 
 -11   2   4       18.63       21.29      2.79 o 
 -10   2   4      103.83      105.58      5.66 o 
  -9   2   4       70.68       75.35      4.55 o 
  -8   2   4      777.94      719.08     26.35 o 
  -7   2   4      189.76      172.10      4.02 o 
  -6   2   4       40.62       41.74      1.53 o 
  -5   2   4       88.26       79.50      3.75 o 
  -4   2   4      610.33      685.03     11.84 o 
  -3   2   4      123.33      146.08      3.58 o 
  -2   2   4      693.52      748.96     12.15 o 
  -1   2   4       35.27       31.63      1.31 o 
   0   2   4      463.72      466.52      7.73 o 
   1   2   4      163.26      204.24      4.73 o 
   2   2   4       23.80       22.03      1.41 o 
   3   2   4       39.87       39.31      1.85 o 
   4   2   4      135.14      125.78      7.73 o 
   5   2   4       62.56       62.65      2.50 o 
   6   2   4      681.60      698.35     12.20 o 
   7   2   4      223.18      239.20      5.96 o 
   8   2   4       29.37       25.60      2.87 o 
   9   2   4       14.47       16.90      2.63 o 
  10   2   4        1.19        4.39      1.83 o 
 -13   3   4        6.89        5.66      2.31 o 
 -12   3   4       13.79       13.48      2.63 o 
 -11   3   4       30.05       32.61      3.59 o 
 -10   3   4       20.21       17.78      2.63 o 
  -9   3   4      189.86      185.00      7.73 o 
  -8   3   4      104.11      111.03      3.95 o 
  -7   3   4       39.73       32.47      2.87 o 
  -6   3   4      159.25      153.17      4.42 o 
  -5   3   4      175.67      162.46      5.06 o 
  -4   3   4      161.30      180.67      4.51 o 
  -3   3   4     1254.56     1227.02     19.43 o 
  -2   3   4      302.79      349.88      7.77 o 
  -1   3   4     1011.72     1110.76     17.01 o 
   0   3   4      555.03      586.85     17.38 o 
   1   3   4      292.27      338.99      5.98 o 
   2   3   4       70.86       61.27      2.54 o 
   3   3   4      191.32      192.98      6.70 o 
   4   3   4       42.49       40.98      2.11 o 
   5   3   4       20.91       18.29      1.58 o 
   6   3   4       14.64       15.13      1.49 o 
   7   3   4        5.04        2.57      0.93 o 
   8   3   4        5.94        4.83      1.20 o 
   9   3   4        3.97        2.95      1.67 o 
 -12   4   4        3.07        4.70      1.99 o 
 -11   4   4       10.90       15.15      2.71 o 
 -10   4   4       91.24       87.38      3.97 o 
  -9   4   4       21.18       17.54      2.63 o 
  -8   4   4      291.26      269.84      6.88 o 
  -7   4   4       16.69       14.64      1.52 o 
  -6   4   4       57.48       57.22      2.64 o 
  -5   4   4       17.95       16.20      1.42 o 
  -4   4   4       75.98       85.46      3.02 o 
  -3   4   4      342.89      335.65      7.03 o 
  -2   4   4      991.09      995.69     16.34 o 
  -1   4   4      665.35      670.88     11.60 o 
   0   4   4      422.83      432.65      7.70 o 
   1   4   4       16.53       14.10      2.63 o 
   2   4   4       16.17       16.88      1.52 o 
   3   4   4       63.89       68.56      2.90 o 
   4   4   4       69.22       64.09      2.87 o 
   5   4   4      144.39      150.64      4.65 o 
   6   4   4      189.02      190.94      5.38 o 
   7   4   4       99.33      100.46      4.98 o 
   8   4   4       10.56       11.43      3.35 o 
   9   4   4       18.29       21.53      2.95 o 
 -11   5   4       26.03       22.49      3.43 o 
 -10   5   4        2.94        4.07      1.75 o 
  -9   5   4       27.99       23.72      2.14 o 
  -8   5   4       73.35       72.09      6.02 o 
  -7   5   4       74.92       63.36      3.04 o 
  -6   5   4        8.95        5.32      1.71 o 
  -5   5   4       47.48       47.54      2.45 o 
  -4   5   4       16.78       13.03      1.36 o 
  -3   5   4      282.38      254.89      6.04 o 
  -2   5   4       89.94       97.10      3.28 o 
  -1   5   4       93.09      110.85      3.39 o 
   0   5   4      184.63      188.80      9.85 o 
   1   5   4       92.76       79.98      4.70 o 
   2   5   4       47.27       42.26      3.35 o 
   3   5   4      172.92      164.16      6.94 o 
   4   5   4       16.19       19.48      2.15 o 
   5   5   4        7.32        5.88      1.40 o 
   6   5   4       47.73       46.21      2.68 o 
   7   5   4        1.70        2.30      0.99 o 
   8   5   4        9.88       12.60      2.55 o 
 -10   6   4       23.01       27.91      3.67 o 
  -9   6   4       33.01       36.52      3.99 o 
  -8   6   4       41.03       31.25      2.83 o 
  -7   6   4       28.07       27.90      2.23 o 
  -6   6   4       36.06       35.75      2.99 o 
  -5   6   4       11.29       12.34      1.49 o 
  -4   6   4        6.73        7.11      2.43 o 
  -3   6   4      214.69      206.63      5.86 o 
  -2   6   4      430.94      429.34      8.99 o 
  -1   6   4      403.33      412.78      8.65 o 
   0   6   4       21.64       20.41      2.79 o 
   1   6   4       16.34       16.43      2.47 o 
   2   6   4       17.80       18.58      2.71 o 
   3   6   4        7.24        7.73      1.38 o 
   4   6   4       20.36       15.97      1.80 o 
   5   6   4       20.65       24.30      2.14 o 
   6   6   4       40.21       41.07      3.99 o 
   7   6   4        8.66        9.89      2.47 o 
  -9   7   4       10.19       11.64      2.79 o 
  -8   7   4       49.00       48.72      4.39 o 
  -7   7   4      133.21      143.30      5.13 o 
  -6   7   4        3.77        4.34      1.27 o 
  -5   7   4       31.97       33.82      2.45 o 
  -4   7   4       54.74       50.18      2.84 o 
  -3   7   4       80.15       73.01      3.33 o 
  -2   7   4      138.10      143.99      4.67 o 
  -1   7   4       47.07       44.57      3.99 o 
   0   7   4       15.79       15.07      2.55 o 
   1   7   4       59.27       57.09      4.47 o 
   2   7   4        7.57        9.09      2.23 o 
   3   7   4       48.71       46.13      3.04 o 
   4   7   4       23.34       23.84      3.43 o 
   5   7   4        5.05        5.18      2.15 o 
   6   7   4       28.14       24.16      3.43 o 
  -7   8   4       30.55       28.63      3.59 o 
  -6   8   4        3.79        1.59      1.59 o 
  -5   8   4        4.16        3.63      1.28 o 
  -4   8   4       15.91       13.97      2.95 o 
  -3   8   4       82.47       89.70      4.82 o 
  -2   8   4       64.50       71.85      5.18 o 
  -1   8   4      105.30      105.73      6.54 o 
   0   8   4       20.88       21.53      3.19 o 
   1   8   4        2.80        3.83      1.83 o 
   2   8   4       28.41       30.38      3.83 o 
   3   8   4       14.37       19.38      3.27 o 
   4   8   4        4.91        0.88      1.67 o 
  -3   9   4       38.45       33.97      3.91 o 
  -2   9   4       38.81       36.44      4.07 o 
  -1   9   4       30.82       24.72      3.59 o 
   0   9   4        7.17        5.34      2.23 o 
  -7  -8   5       30.01       31.53     11.04 o 
  -6  -8   5        8.29        9.93      2.25 o 
  -5  -8   5       23.66       21.14      6.26 o 
  -4  -8   5       57.10       53.32      3.82 o 
  -3  -8   5        4.99        3.06      1.51 o 
  -2  -8   5       19.52       18.82      1.99 o 
  -1  -8   5        7.89        4.28      1.28 o 
   0  -8   5       25.17       24.36      2.19 o 
   1  -8   5        6.17       10.91      2.23 o 
   2  -8   5       18.30       18.08      2.45 o 
   3  -8   5       27.68       29.66      4.39 o 
  -9  -7   5        6.26        3.57      2.11 o 
  -8  -7   5        1.63        1.06      1.45 o 
  -7  -7   5       29.11       27.23      5.02 o 
  -6  -7   5       10.04        9.25      1.91 o 
  -5  -7   5        8.26        8.16      3.63 o 
  -4  -7   5        4.16        3.53      1.06 o 
  -3  -7   5       52.96       51.55      2.62 o 
  -2  -7   5       62.25       60.82      2.87 o 
  -1  -7   5        2.88        2.00      0.99 o 
   0  -7   5       89.44       88.08      3.42 o 
   1  -7   5       30.89       28.96      2.11 o 
   2  -7   5       43.85       43.23      2.31 o 
   3  -7   5       48.70       52.73      3.59 o 
   4  -7   5        0.29        0.27      1.12 o 
   5  -7   5       21.95       20.14      2.59 o 
 -10  -6   5        4.49        2.04      1.63 o 
  -9  -6   5       51.94       44.76      3.45 o 
  -8  -6   5       12.80       15.45      2.28 o 
  -7  -6   5      136.86      129.93     10.41 o 
  -6  -6   5       62.49       68.18      3.70 o 
  -5  -6   5       53.37       46.38      3.09 o 
  -4  -6   5      183.16      178.46      4.55 o 
  -3  -6   5       26.66       25.00      2.47 o 
  -2  -6   5      119.31      109.37      5.09 o 
  -1  -6   5       27.28       29.50      1.92 o 
   0  -6   5       36.50       37.57      1.74 o 
   1  -6   5       46.75       46.22      1.99 o 
   2  -6   5       21.41       26.16      1.82 o 
   3  -6   5        0.94       -0.49      0.71 o 
   4  -6   5       46.47       42.38      2.41 o 
   5  -6   5       14.35       11.74      1.58 o 
   6  -6   5       78.10       88.10      7.58 o 
 -11  -5   5       30.51       40.59      5.34 o 
 -10  -5   5       42.32       38.06      3.43 o 
  -9  -5   5       79.20       72.00      3.15 o 
  -8  -5   5        7.49        8.36      1.33 o 
  -7  -5   5       77.05       82.77      3.16 o 
  -6  -5   5       16.93       14.86      1.86 o 
  -5  -5   5       55.36       53.38      2.32 o 
  -4  -5   5       85.11       83.99      2.78 o 
  -3  -5   5      160.99      149.72      4.34 o 
  -2  -5   5      237.97      223.52      4.89 o 
  -1  -5   5       51.53       51.09      2.35 o 
   0  -5   5      250.71      246.81      4.41 o 
   1  -5   5       47.80       48.18      1.85 o 
   2  -5   5       89.43       87.60      2.94 o 
   3  -5   5       62.54       58.69      2.47 o 
   4  -5   5       24.23       24.54      1.91 o 
   5  -5   5       41.76       41.60      2.31 o 
   6  -5   5       70.50       66.70      3.66 o 
   7  -5   5       54.56       52.61      3.52 o 
 -12  -4   5        0.73       -1.83      1.91 o 
 -11  -4   5       11.02       13.08      2.09 o 
 -10  -4   5        1.81        3.45      1.40 o 
  -9  -4   5        1.40        2.57      0.90 o 
  -8  -4   5       62.30       55.33      2.50 o 
  -7  -4   5       73.67       71.43      2.73 o 
  -6  -4   5      189.84      170.69      4.31 o 
  -5  -4   5       48.04       44.30      1.61 o 
  -4  -4   5      125.37      137.79      3.29 o 
  -3  -4   5       19.10       18.63      1.25 o 
  -2  -4   5      145.08      142.64      2.74 o 
  -1  -4   5      125.46      123.25      4.43 o 
   0  -4   5       98.53       99.89      2.40 o 
   1  -4   5      129.11      120.35      3.73 o 
   2  -4   5       57.53       55.93      2.15 o 
   3  -4   5       81.90       80.60      4.08 o 
   4  -4   5       74.81       64.79      2.51 o 
   5  -4   5       44.01       45.45      2.19 o 
   6  -4   5       90.90       95.47      9.21 o 
   7  -4   5       27.96       27.95      2.48 o 
   8  -4   5        8.16        8.82      1.79 o 
 -13  -3   5       28.84       25.52      4.39 o 
 -12  -3   5       13.13       11.06      2.00 o 
 -11  -3   5       55.37       54.62      3.44 o 
 -10  -3   5      174.40      167.52      5.69 o 
  -9  -3   5      235.35      224.81      4.98 o 
  -8  -3   5       13.41       13.21      1.70 o 
  -7  -3   5       58.62       68.95      2.44 o 
  -6  -3   5       18.56       15.51      1.42 o 
  -5  -3   5      263.42      260.65      4.04 o 
  -4  -3   5      308.34      294.88      4.41 o 
  -3  -3   5      193.93      193.97      2.77 o 
  -2  -3   5      466.41      458.16      5.86 o 
  -1  -3   5      431.24      432.75      5.72 o 
   0  -3   5      189.98      194.00      3.77 o 
   1  -3   5      196.42      189.71      3.84 o 
   2  -3   5      131.80      128.11      3.18 o 
   3  -3   5        7.36        6.63      0.96 o 
   4  -3   5       49.02       43.59      1.93 o 
   5  -3   5      433.08      439.94      9.39 o 
   6  -3   5      161.30      151.47     11.68 o 
   7  -3   5       21.27       26.35      2.28 o 
   8  -3   5        6.08        7.63      1.55 o 
   9  -3   5        4.59        7.16      1.75 o 
 -13  -2   5       23.25       24.24      2.65 o 
 -12  -2   5        9.63       13.88      2.43 o 
 -11  -2   5        0.48       -0.03      1.16 o 
 -10  -2   5       53.48       56.70      3.13 o 
  -9  -2   5      246.10      232.94      7.77 o 
  -8  -2   5      178.41      168.70      3.82 o 
  -7  -2   5       55.97       51.75      1.93 o 
  -6  -2   5      310.41      280.90      5.13 o 
  -5  -2   5      179.40      168.75      2.24 o 
  -4  -2   5      112.28      105.85      1.44 o 
  -3  -2   5       56.87       62.31      1.76 o 
  -2  -2   5        2.38        2.16      0.32 o 
  -1  -2   5       64.59       67.03      1.89 o 
   0  -2   5       66.72       77.20      3.12 o 
   1  -2   5      291.72      298.73      7.06 o 
   2  -2   5      244.29      240.89      4.55 o 
   3  -2   5      136.69      128.16      3.18 o 
   4  -2   5       65.45       67.96      2.79 o 
   5  -2   5      105.28      106.19      3.78 o 
   6  -2   5       60.70       56.99      2.90 o 
   7  -2   5       10.50        8.72      1.44 o 
   8  -2   5       23.44       27.13      2.33 o 
   9  -2   5       47.42       62.40      7.85 o 
 -13  -1   5       56.29       71.21      5.42 o 
 -12  -1   5       10.09       11.92      1.86 o 
 -11  -1   5       54.95       56.86      3.59 o 
 -10  -1   5      701.60      678.99     13.19 o 
  -9  -1   5      243.98      229.20      6.09 o 
  -8  -1   5        8.41        9.91      0.87 o 
  -7  -1   5        1.04        1.25      0.45 o 
  -6  -1   5       44.54       43.47      2.31 o 
  -5  -1   5      473.94      505.53      6.02 o 
  -4  -1   5      140.40      144.18      2.96 o 
  -3  -1   5      506.29      569.13      8.05 o 
  -2  -1   5      569.49      589.74      8.23 o 
  -1  -1   5      938.48      907.07     11.98 o 
   0  -1   5        5.29       11.25      0.72 o 
   1  -1   5      568.90      604.70      9.76 o 
   2  -1   5       65.81       66.85      1.64 o 
   3  -1   5       74.92       61.61      2.99 o 
   4  -1   5       25.74       22.65      2.31 o 
   5  -1   5     1500.58     1506.04     35.01 o 
   6  -1   5       74.27       66.26      4.31 o 
   7  -1   5       11.75       12.04      2.27 o 
   8  -1   5        5.22        4.75      2.79 o 
   9  -1   5        5.96        6.42      3.15 o 
 -13   0   5       23.90       19.30      3.35 o 
 -12   0   5       32.52       36.84      3.99 o 
 -11   0   5        1.19        0.60      0.90 o 
 -10   0   5      176.19      195.37      5.63 o 
  -9   0   5      562.27      535.50     10.58 o 
  -8   0   5      207.99      209.36      5.34 o 
  -7   0   5       62.63       58.34      2.48 o 
  -6   0   5      109.75      115.45      6.74 o 
  -5   0   5      197.60      247.61      6.50 o 
  -4   0   5       55.31       71.80      2.37 o 
  -3   0   5        6.81        8.68      0.87 o 
  -2   0   5      180.11      173.59      3.97 o 
  -1   0   5      221.69      247.03      3.57 o 
   0   0   5        0.24        2.47      0.48 o 
   1   0   5      988.04      982.19     12.74 o 
   2   0   5      597.52      572.69     13.00 o 
   3   0   5      234.07      223.02      5.54 o 
   4   0   5        0.85        0.47      0.56 o 
   5   0   5      145.12      151.51      6.46 o 
   6   0   5       44.96       53.27      3.83 o 
   7   0   5        1.47        3.19      1.52 o 
   8   0   5       41.20       35.88      3.59 o 
   9   0   5       48.61       63.36      3.35 o 
 -13   1   5       56.40       68.26      5.50 o 
 -12   1   5       10.09       10.37      2.39 o 
 -11   1   5       55.04       51.99      4.23 o 
 -10   1   5      703.13      659.45     18.50 o 
  -9   1   5      244.02      233.56      5.72 o 
  -8   1   5        8.38        9.53      1.15 o 
  -7   1   5        1.02        0.72      0.56 o 
  -6   1   5       44.57       41.59      1.83 o 
  -5   1   5      474.46      501.59      8.74 o 
  -4   1   5      139.09      144.78      3.38 o 
  -3   1   5      507.37      589.72     12.21 o 
  -2   1   5      570.03      590.96      8.07 o 
  -1   1   5      939.71      896.84     11.59 o 
   0   1   5        5.28        9.17      0.66 o 
   1   1   5      568.09      602.60     10.48 o 
   2   1   5       65.78       70.14      4.35 o 
   3   1   5       75.10       58.33      3.91 o 
   4   1   5       24.93       24.24      1.83 o 
   5   1   5     1502.85     1557.93     36.56 o 
   6   1   5       72.89       64.35      4.23 o 
   7   1   5       11.69        9.49      1.91 o 
   8   1   5        5.22        5.98      1.91 o 
   9   1   5        5.92        4.15      1.75 o 
 -13   2   5       23.15       24.32      3.59 o 
 -12   2   5        9.79       13.16      2.63 o 
 -11   2   5        0.49       -0.24      1.04 o 
 -10   2   5       53.42       70.97      4.62 o 
  -9   2   5      246.89      236.75      8.69 o 
  -8   2   5      176.19      171.60      6.86 o 
  -7   2   5       55.53       52.52      1.89 o 
  -6   2   5      309.33      287.22      6.70 o 
  -5   2   5      176.63      169.82      3.00 o 
  -4   2   5      110.41      105.45      2.13 o 
  -3   2   5       56.91       60.97      2.22 o 
  -2   2   5        2.39        2.17      0.54 o 
  -1   2   5       64.58       68.99      3.95 o 
   0   2   5       65.19       74.61      2.09 o 
   1   2   5      293.53      300.17     13.04 o 
   2   2   5      246.17      239.09      5.54 o 
   3   2   5      136.53      124.43      4.07 o 
   4   2   5       65.41       66.89      3.59 o 
   5   2   5      105.47      110.66      3.87 o 
   6   2   5       60.65       64.24      2.75 o 
   7   2   5       10.45        7.58      1.83 o 
   8   2   5       23.48       25.68      3.11 o 
   9   2   5       47.56       56.38      4.62 o 
 -13   3   5       29.01       28.79      3.83 o 
 -12   3   5       12.89       12.04      2.55 o 
 -11   3   5       55.72       50.32      4.23 o 
 -10   3   5      175.79      148.00      7.18 o 
  -9   3   5      236.26      219.11      6.26 o 
  -8   3   5       13.02       10.21      1.52 o 
  -7   3   5       58.08       63.98      3.75 o 
  -6   3   5       18.54       17.77      1.63 o 
  -5   3   5      264.27      260.77      6.12 o 
  -4   3   5      308.76      288.67      6.37 o 
  -3   3   5      193.41      196.16      4.71 o 
  -2   3   5      466.82      460.27      8.47 o 
  -1   3   5      433.83      433.92      7.81 o 
   0   3   5      187.92      190.40      4.04 o 
   1   3   5      195.53      190.45      5.04 o 
   2   3   5      131.86      133.15      4.15 o 
   3   3   5        7.19        5.78      1.01 o 
   4   3   5       48.92       42.91      2.31 o 
   5   3   5      435.59      440.98      9.49 o 
   6   3   5      160.68      158.60      4.75 o 
   7   3   5       20.93       23.54      1.94 o 
   8   3   5        6.18        6.86      1.99 o 
   9   3   5        4.59        6.46      2.07 o 
 -12   4   5        0.73        0.72      1.36 o 
 -11   4   5       11.10       11.90      1.86 o 
 -10   4   5        1.80        1.62      1.32 o 
  -9   4   5        1.36        2.48      1.07 o 
  -8   4   5       62.12       61.53      3.07 o 
  -7   4   5       72.42       69.37      3.16 o 
  -6   4   5      189.96      174.29      9.53 o 
  -5   4   5       47.45       43.49      2.27 o 
  -4   4   5      123.80      133.43      5.18 o 
  -3   4   5       19.19       20.62      3.51 o 
  -2   4   5      144.79      145.02      3.89 o 
  -1   4   5      125.50      123.13      3.40 o 
   0   4   5       97.15      103.68      6.18 o 
   1   4   5      128.97      124.47      5.82 o 
   2   4   5       58.19       59.06      2.79 o 
   3   4   5       82.11       77.17      4.51 o 
   4   4   5       73.89       64.60      3.55 o 
   5   4   5       44.28       45.05      2.57 o 
   6   4   5       90.79       92.70      3.75 o 
   7   4   5       28.19       27.84      2.17 o 
   8   4   5        8.06        7.17      1.46 o 
 -11   5   5       30.92       24.64      3.59 o 
 -10   5   5       42.77       34.55      2.70 o 
  -9   5   5       80.14       78.73      5.86 o 
  -8   5   5        7.33        6.55      1.34 o 
  -7   5   5       76.62       80.42      3.55 o 
  -6   5   5       16.92       13.49      1.91 o 
  -5   5   5       55.77       54.89      2.68 o 
  -4   5   5       86.20       84.15      3.24 o 
  -3   5   5      160.43      152.44      4.94 o 
  -2   5   5      239.18      225.42      5.48 o 
  -1   5   5       52.69       52.04      2.26 o 
   0   5   5      249.30      238.58      9.25 o 
   1   5   5       47.50       43.30      3.59 o 
   2   5   5       89.54       90.61      3.72 o 
   3   5   5       62.02       61.34      4.62 o 
   4   5   5       24.71       25.47      2.11 o 
   5   5   5       42.25       41.42      2.63 o 
   6   5   5       71.00       74.17      3.52 o 
   7   5   5       54.20       60.36      4.74 o 
 -10   6   5        4.48        7.10      2.31 o 
  -9   6   5       51.72       49.60      3.21 o 
  -8   6   5       12.76       13.49      1.80 o 
  -7   6   5      136.20      144.56      5.07 o 
  -6   6   5       62.56       62.78      3.15 o 
  -5   6   5       52.91       54.71      5.54 o 
  -4   6   5      182.09      179.85      5.23 o 
  -3   6   5       26.79       25.01      3.11 o 
  -2   6   5      119.29      111.10      3.77 o 
  -1   6   5       27.48       25.36      3.19 o 
   0   6   5       36.14       36.12      3.67 o 
   1   6   5       46.94       50.63      4.07 o 
   2   6   5       21.54       22.50      2.14 o 
   3   6   5        0.97        0.08      0.80 o 
   4   6   5       46.18       41.62      2.82 o 
   5   6   5       14.37       15.53      1.94 o 
   6   6   5       77.96       85.88      5.74 o 
  -9   7   5        6.36        3.03      1.75 o 
  -8   7   5        1.67        0.98      1.15 o 
  -7   7   5       28.95       26.58      2.42 o 
  -6   7   5       10.05        9.66      1.60 o 
  -5   7   5        8.36        7.67      1.42 o 
  -4   7   5        4.31        5.80      1.26 o 
  -3   7   5       53.14       53.68      2.85 o 
  -2   7   5       62.82       63.95      5.02 o 
  -1   7   5        2.70        3.67      1.75 o 
   0   7   5       89.21       88.83      5.82 o 
   1   7   5       30.80       31.74      3.59 o 
   2   7   5       43.94       39.63      4.07 o 
   3   7   5       48.51       42.62      3.04 o 
   4   7   5        0.28        0.08      1.44 o 
   5   7   5       22.24       25.92      3.67 o 
  -7   8   5       30.18       33.01      3.75 o 
  -6   8   5        8.34        7.90      1.60 o 
  -5   8   5       23.58       27.37      2.41 o 
  -4   8   5       57.02       56.21      3.18 o 
  -3   8   5        5.05        3.83      1.91 o 
  -2   8   5       19.56       22.17      3.27 o 
  -1   8   5        7.92        9.97      2.55 o 
   0   8   5       24.99       28.87      3.75 o 
   1   8   5        6.06        6.54      2.31 o 
   2   8   5       18.37       14.51      3.11 o 
   3   8   5       27.33       24.96      3.75 o 
  -6  -8   6        5.73        6.06      1.96 o 
  -5  -8   6       27.45       27.92      3.04 o 
  -4  -8   6        1.42        1.88      1.47 o 
  -3  -8   6       20.75       18.73      2.04 o 
  -2  -8   6        7.59        6.78      1.90 o 
  -1  -8   6        6.58        6.82      1.50 o 
   0  -8   6       15.35       16.58      2.11 o 
   1  -8   6       16.78       17.72      1.99 o 
   2  -8   6       11.76       13.56      3.27 o 
  -9  -7   6      108.91      115.02      5.60 o 
  -8  -7   6       19.44       22.37      2.76 o 
  -7  -7   6        0.24        0.55      1.32 o 
  -6  -7   6       12.71       12.81      2.19 o 
  -5  -7   6        0.07        1.59      1.25 o 
  -4  -7   6       55.79       50.06      2.66 o 
  -3  -7   6      309.96      323.80      7.11 o 
  -2  -7   6      123.12      121.13      4.08 o 
  -1  -7   6       35.91       39.52      2.44 o 
   0  -7   6       12.84       10.49      1.47 o 
   1  -7   6       19.82       23.11      4.07 o 
   2  -7   6       18.16       27.07      2.62 o 
   3  -7   6       16.90       17.21      1.87 o 
   4  -7   6        7.80        7.49      1.78 o 
 -10  -6   6       14.35       12.54      2.39 o 
  -9  -6   6       16.21       16.75      2.67 o 
  -8  -6   6      135.49      128.17      5.40 o 
  -7  -6   6       64.02       67.35      4.43 o 
  -6  -6   6       14.08       12.56      1.97 o 
  -5  -6   6       42.26       36.88      2.83 o 
  -4  -6   6       19.17       19.38      3.08 o 
  -3  -6   6       13.48       22.57      2.99 o 
  -2  -6   6       43.96       50.28      2.90 o 
  -1  -6   6       85.94       80.37      3.62 o 
   0  -6   6       29.22       36.42      2.14 o 
   1  -6   6       42.24       44.82      2.32 o 
   2  -6   6       88.26       88.10      5.47 o 
   3  -6   6      107.74      120.05      3.90 o 
   4  -6   6      103.40      108.22      3.84 o 
   5  -6   6       65.20       67.23      4.55 o 
 -11  -5   6        0.09        1.11      1.47 o 
 -10  -5   6      138.45      136.71      8.45 o 
  -9  -5   6      130.85      125.56      4.21 o 
  -8  -5   6      108.09      103.05      4.89 o 
  -7  -5   6       45.42       44.46      2.40 o 
  -6  -5   6        4.61        5.73      1.38 o 
  -5  -5   6        3.58        2.31      0.80 o 
  -4  -5   6      153.66      146.05      3.84 o 
  -3  -5   6      705.33      720.02     11.03 o 
  -2  -5   6      614.07      612.07      9.96 o 
  -1  -5   6       97.69       96.68      2.55 o 
   0  -5   6      120.88      110.39      2.83 o 
   1  -5   6      145.98      149.64      3.93 o 
   2  -5   6       46.06       46.49      2.19 o 
   3  -5   6       55.83       49.96      2.37 o 
   4  -5   6       25.31       26.42      1.91 o 
   5  -5   6        2.67        3.19      1.02 o 
   6  -5   6       11.29       12.50      2.00 o 
 -12  -4   6       22.93       29.86      3.04 o 
 -11  -4   6       74.09       77.43      6.46 o 
 -10  -4   6       73.37       71.12      4.00 o 
  -9  -4   6       33.52       42.72      2.34 o 
  -8  -4   6      228.41      214.81      5.15 o 
  -7  -4   6       74.30       73.89      2.83 o 
  -6  -4   6       88.81       90.42      5.17 o 
  -5  -4   6      117.78      118.59      2.73 o 
  -4  -4   6      346.36      338.29      7.64 o 
  -3  -4   6      196.84      201.56      3.41 o 
  -2  -4   6      171.17      148.07      3.06 o 
  -1  -4   6       94.45       88.49      3.10 o 
   0  -4   6       28.90       26.95      1.45 o 
   1  -4   6       70.15       71.64      4.82 o 
   2  -4   6      195.32      189.76      4.33 o 
   3  -4   6      195.52      175.96      4.30 o 
   4  -4   6      121.55      121.17      3.73 o 
   5  -4   6      100.86      100.08      4.12 o 
   6  -4   6        5.77        5.04      1.37 o 
   7  -4   6        7.39        8.55      1.69 o 
 -13  -3   6       11.69        6.33      1.97 o 
 -12  -3   6       12.74       13.24      2.47 o 
 -11  -3   6       20.01       14.55      2.12 o 
 -10  -3   6      214.82      216.92      6.81 o 
  -9  -3   6      185.29      187.96      5.55 o 
  -8  -3   6      154.46      132.18      3.62 o 
  -7  -3   6      260.39      248.61      5.25 o 
  -6  -3   6      116.52      114.78      3.22 o 
  -5  -3   6        4.61        6.61      0.66 o 
  -4  -3   6       36.59       41.35      1.06 o 
  -3  -3   6      250.56      292.75      6.86 o 
  -2  -3   6      476.77      478.96      8.00 o 
  -1  -3   6      438.96      442.00      6.89 o 
   0  -3   6      202.29      200.84      4.10 o 
   1  -3   6      207.17      196.05      4.16 o 
   2  -3   6       56.79       45.21      1.90 o 
   3  -3   6       70.69       66.30      2.44 o 
   4  -3   6       30.11       29.88      2.94 o 
   5  -3   6        6.40        7.68      1.32 o 
   6  -3   6       64.77       63.26      3.30 o 
   7  -3   6        1.22        0.54      1.40 o 
   8  -3   6       16.43       17.96      2.59 o 
 -13  -2   6       12.74       12.50      2.22 o 
 -12  -2   6        7.38        5.73      1.67 o 
 -11  -2   6       15.44       13.63      1.94 o 
 -10  -2   6      105.78       97.18      5.22 o 
  -9  -2   6       68.63       71.95      3.44 o 
  -8  -2   6      201.75      183.65      6.58 o 
  -7  -2   6      105.16      100.71      2.83 o 
  -6  -2   6      261.00      264.33      5.03 o 
  -5  -2   6      281.62      277.90      3.72 o 
  -4  -2   6     1943.02     2014.73     18.97 o 
  -3  -2   6      573.77      552.27      6.91 o 
  -2  -2   6      342.29      310.12      4.43 o 
  -1  -2   6       13.21       17.30      1.25 o 
   0  -2   6      365.11      386.34      5.88 o 
   1  -2   6       33.56       28.17      0.99 o 
   2  -2   6      197.85      200.91      5.54 o 
   3  -2   6      231.72      215.71      5.40 o 
   4  -2   6      141.06      152.89      4.59 o 
   5  -2   6       89.00       80.36      3.38 o 
   6  -2   6       54.00       51.00      2.82 o 
   7  -2   6        5.91        6.24      1.37 o 
   8  -2   6        0.05        0.33      0.99 o 
 -13  -1   6       15.60       26.71      3.75 o 
 -12  -1   6       11.72       10.77      1.80 o 
 -11  -1   6       26.32       28.85      2.39 o 
 -10  -1   6       63.04       69.68      3.38 o 
  -9  -1   6      350.57      369.82      8.51 o 
  -8  -1   6      392.53      372.05      8.37 o 
  -7  -1   6      317.33      282.21      5.01 o 
  -6  -1   6      509.02      503.96      6.15 o 
  -5  -1   6       97.85      116.46      3.72 o 
  -4  -1   6      260.82      353.15      7.39 o 
  -3  -1   6      184.83      190.73      3.67 o 
  -2  -1   6      162.36      160.20      3.33 o 
  -1  -1   6     2991.52     3219.95     37.16 o 
   0  -1   6      277.97      253.78      4.40 o 
   1  -1   6      119.31      116.63      2.56 o 
   2  -1   6       20.75       19.28      0.94 o 
   3  -1   6       18.85       18.74      2.07 o 
   4  -1   6       29.48       27.43      2.71 o 
   5  -1   6       67.01       68.18      4.47 o 
   6  -1   6       50.46       46.33      3.83 o 
   7  -1   6        7.65        7.54      1.41 o 
   8  -1   6       13.99       15.85      1.91 o 
 -13   0   6       27.01       22.17      3.35 o 
 -12   0   6       14.52       11.80      2.63 o 
 -11   0   6        0.13       -0.67      0.67 o 
 -10   0   6      116.58      111.60      4.15 o 
  -9   0   6       13.28       19.47      1.80 o 
  -8   0   6      125.88      120.42      3.97 o 
  -7   0   6       31.97       29.32      1.86 o 
  -6   0   6      114.32      147.27      6.46 o 
  -5   0   6      148.57      154.08      4.09 o 
  -4   0   6     3088.29     3265.75     47.56 o 
  -3   0   6      579.06      537.38      9.64 o 
  -2   0   6        4.61        6.16      0.57 o 
  -1   0   6       14.83       23.71      0.99 o 
   0   0   6     1059.63     1132.44     14.71 o 
   1   0   6       31.42       24.36      1.19 o 
   2   0   6      251.26      256.46      6.66 o 
   3   0   6      417.43      396.74      7.50 o 
   4   0   6      170.34      170.16      6.86 o 
   5   0   6       10.47        9.33      1.83 o 
   6   0   6      133.41      130.21      6.46 o 
   7   0   6        4.51        3.59      1.59 o 
   8   0   6        0.16       -0.16      1.12 o 
   9   0   6       37.06       42.14      2.93 o 
 -13   1   6       15.62       19.93      3.43 o 
 -12   1   6       11.69       11.64      2.55 o 
 -11   1   6       26.64       27.03      3.35 o 
 -10   1   6       62.06       53.35      4.31 o 
  -9   1   6      348.98      368.25     12.00 o 
  -8   1   6      393.03      376.48      7.81 o 
  -7   1   6      317.74      289.62      6.18 o 
  -6   1   6      509.54      502.11      9.18 o 
  -5   1   6       97.50      117.67      3.20 o 
  -4   1   6      260.69      349.30      9.29 o 
  -3   1   6      185.66      190.27      3.63 o 
  -2   1   6      163.64      154.65      3.15 o 
  -1   1   6     2995.51     3201.37     32.96 o 
   0   1   6      278.85      262.88      4.46 o 
   1   1   6      119.34      112.68      3.36 o 
   2   1   6       20.67       17.92      1.83 o 
   3   1   6       18.79       15.40      1.91 o 
   4   1   6       29.44       29.88      2.07 o 
   5   1   6       66.80       69.69      4.39 o 
   6   1   6       50.10       52.47      3.91 o 
   7   1   6        7.74        8.21      1.99 o 
   8   1   6       13.86       13.56      2.63 o 
 -13   2   6       12.80       10.37      2.79 o 
 -12   2   6        7.26       11.16      2.55 o 
 -11   2   6       15.00       14.59      2.63 o 
 -10   2   6      105.78      102.94      5.82 o 
  -9   2   6       68.71       63.71      4.31 o 
  -8   2   6      202.00      192.09      7.50 o 
  -7   2   6      104.89      101.75      4.94 o 
  -6   2   6      260.75      267.95      5.51 o 
  -5   2   6      282.35      273.85      4.59 o 
  -4   2   6     1946.56     2017.35     24.58 o 
  -3   2   6      576.36      573.22     10.17 o 
  -2   2   6      340.88      303.63      6.23 o 
  -1   2   6       13.07       17.65      1.18 o 
   0   2   6      365.30      384.65      5.98 o 
   1   2   6       33.36       26.24      2.35 o 
   2   2   6      198.42      193.79      5.06 o 
   3   2   6      231.49      213.03      5.36 o 
   4   2   6      139.27      144.36      4.38 o 
   5   2   6       88.11       83.14      5.70 o 
   6   2   6       54.48       54.38      3.99 o 
   7   2   6        5.99        6.94      1.99 o 
   8   2   6        0.05        0.56      1.36 o 
 -13   3   6       11.74       18.74      2.40 o 
 -12   3   6       12.73       10.64      1.83 o 
 -11   3   6       20.27       19.27      2.87 o 
 -10   3   6      213.51      214.60      6.45 o 
  -9   3   6      183.15      182.18      5.68 o 
  -8   3   6      154.61      135.44      4.60 o 
  -7   3   6      262.08      259.55      9.45 o 
  -6   3   6      117.51      113.76      3.88 o 
  -5   3   6        4.48        6.18      1.00 o 
  -4   3   6       36.44       37.44      2.01 o 
  -3   3   6      248.87      287.72      6.30 o 
  -2   3   6      479.97      492.23      8.99 o 
  -1   3   6      440.89      439.95      8.16 o 
   0   3   6      203.29      208.08      4.41 o 
   1   3   6      207.00      206.63      5.50 o 
   2   3   6       56.09       46.73      2.42 o 
   3   3   6       70.25       67.66      2.92 o 
   4   3   6       30.03       24.68      1.94 o 
   5   3   6        6.31        7.06      1.30 o 
   6   3   6       64.57       71.90      3.20 o 
   7   3   6        1.26        1.04      1.36 o 
   8   3   6       16.44       17.70      2.95 o 
 -12   4   6       22.73       31.68      2.79 o 
 -11   4   6       73.57       76.20      3.94 o 
 -10   4   6       73.64       71.48      3.71 o 
  -9   4   6       33.30       37.65      2.67 o 
  -8   4   6      228.77      204.45      6.11 o 
  -7   4   6       74.14       74.32      3.31 o 
  -6   4   6       89.59       84.33      3.83 o 
  -5   4   6      119.19      114.54      5.74 o 
  -4   4   6      348.88      346.21     10.29 o 
  -3   4   6      199.08      201.14      5.15 o 
  -2   4   6      171.73      156.32      4.12 o 
  -1   4   6       93.97       89.21      6.54 o 
   0   4   6       28.90       30.86      3.03 o 
   1   4   6       69.90       66.77      3.13 o 
   2   4   6      196.49      183.63      5.47 o 
   3   4   6      194.62      171.69      5.27 o 
   4   4   6      120.50      118.78      4.31 o 
   5   4   6      100.27      102.39      4.06 o 
   6   4   6        5.89        8.74      1.49 o 
   7   4   6        7.42        5.24      1.30 o 
 -11   5   6        0.10       -0.32      1.01 o 
 -10   5   6      137.87      139.85      5.38 o 
  -9   5   6      129.85      137.79      5.16 o 
  -8   5   6      108.07      106.38      7.54 o 
  -7   5   6       46.26       50.45      4.11 o 
  -6   5   6        4.50        2.60      1.00 o 
  -5   5   6        3.62        2.98      0.93 o 
  -4   5   6      153.86      151.44      4.65 o 
  -3   5   6      703.16      691.07     12.95 o 
  -2   5   6      617.48      629.48     11.55 o 
  -1   5   6       97.10       95.29      5.58 o 
   0   5   6      122.24      103.82      5.98 o 
   1   5   6      146.87      148.63      7.10 o 
   2   5   6       45.80       42.67      2.72 o 
   3   5   6       55.63       46.99      3.23 o 
   4   5   6       25.20       19.39      1.97 o 
   5   5   6        2.56        2.96      1.15 o 
   6   5   6       11.12       10.09      1.66 o 
 -10   6   6       14.58       14.47      2.11 o 
  -9   6   6       16.17       16.48      2.11 o 
  -8   6   6      135.68      119.89      6.74 o 
  -7   6   6       63.89       70.48      3.60 o 
  -6   6   6       14.29       15.80      1.82 o 
  -5   6   6       42.63       43.22      3.27 o 
  -4   6   6       19.54       24.71      3.87 o 
  -3   6   6       13.79       17.70      2.07 o 
  -2   6   6       44.42       50.63      4.47 o 
  -1   6   6       85.82       67.62      5.10 o 
   0   6   6       29.23       37.16      3.83 o 
   1   6   6       42.24       45.61      4.23 o 
   2   6   6       89.14       82.71      3.94 o 
   3   6   6      107.38      113.09      7.97 o 
   4   6   6      103.73      115.36     10.88 o 
   5   6   6       64.88       68.27      3.66 o 
  -9   7   6      108.88      113.98      5.07 o 
  -8   7   6       19.67       24.29      5.10 o 
  -7   7   6        0.27       -0.84      0.84 o 
  -6   7   6       12.71       13.27      1.80 o 
  -5   7   6        0.07        1.24      0.91 o 
  -4   7   6       55.91       51.83      3.51 o 
  -3   7   6      309.25      298.78     12.20 o 
  -2   7   6      123.64      111.64      6.94 o 
  -1   7   6       35.58       41.46      4.23 o 
   0   7   6       13.20       13.87      2.79 o 
   1   7   6       20.21       23.68      3.35 o 
   2   7   6       18.06       15.37      2.91 o 
   3   7   6       16.84       17.20      2.19 o 
   4   7   6        7.78        7.81      1.75 o 
  -6   8   6        5.87        6.97      1.62 o 
  -5   8   6       27.76       30.49      2.58 o 
  -4   8   6        1.36        0.08      1.59 o 
  -3   8   6       20.96       22.57      3.59 o 
  -2   8   6        7.76        5.42      2.31 o 
  -1   8   6        6.64        8.45      2.47 o 
   0   8   6       15.40       21.29      3.35 o 
   1   8   6       16.83       13.72      3.11 o 
   2   8   6       11.96       11.33      2.11 o 
  -6  -8   7        7.36        8.70      2.19 o 
  -5  -8   7       36.44       39.26      3.54 o 
  -4  -8   7        0.06        1.33      1.49 o 
  -3  -8   7       60.10       63.71      5.73 o 
  -2  -8   7       53.84       58.44      3.30 o 
  -1  -8   7        8.68       11.66      2.18 o 
   0  -8   7        8.66        8.04      2.01 o 
  -8  -7   7       17.80       16.81      3.23 o 
  -7  -7   7       26.09       29.85      3.00 o 
  -6  -7   7       32.63       30.81      3.02 o 
  -5  -7   7       50.73       52.72      3.77 o 
  -4  -7   7       79.52       72.51      4.22 o 
  -3  -7   7       21.25       19.64      2.51 o 
  -2  -7   7       54.75       57.20      2.94 o 
  -1  -7   7       79.71       78.10      3.38 o 
   0  -7   7       12.21       19.69      2.91 o 
   1  -7   7       14.26       15.73      2.18 o 
   2  -7   7       19.76       21.15      2.67 o 
   3  -7   7       22.65       20.54      2.53 o 
 -10  -6   7        2.51        2.36      1.59 o 
  -9  -6   7       29.82       29.36      2.93 o 
  -8  -6   7       48.03       49.65      3.44 o 
  -7  -6   7       84.46       76.67      4.10 o 
  -6  -6   7       21.17       19.39      2.34 o 
  -5  -6   7       42.56       39.95      3.05 o 
  -4  -6   7       13.23       12.83      1.48 o 
  -3  -6   7       58.24       63.38      2.82 o 
  -2  -6   7      243.31      246.55      7.10 o 
  -1  -6   7       22.10       24.25      1.90 o 
   0  -6   7       23.30       18.56      2.13 o 
   1  -6   7       48.58       44.09      3.09 o 
   2  -6   7       65.08       66.25      2.91 o 
   3  -6   7        9.70        9.37      1.45 o 
   4  -6   7        4.49        6.22      1.33 o 
 -11  -5   7        5.44        3.41      1.72 o 
 -10  -5   7       41.77       50.71      6.14 o 
  -9  -5   7       11.49       10.35      1.54 o 
  -8  -5   7       37.91       39.03      2.37 o 
  -7  -5   7       44.59       40.71      2.40 o 
  -6  -5   7       91.03       86.58      4.04 o 
  -5  -5   7       63.36       61.46      3.41 o 
  -4  -5   7      139.72      138.27      3.82 o 
  -3  -5   7       18.05       16.26      1.43 o 
  -2  -5   7      116.32      118.82      3.60 o 
  -1  -5   7      144.44      142.90      4.94 o 
   0  -5   7       78.87       77.08      2.74 o 
   1  -5   7       56.58       55.92      3.90 o 
   2  -5   7      130.00      124.29      3.75 o 
   3  -5   7       72.02       73.17      2.95 o 
   4  -5   7       29.42       31.43      2.48 o 
   5  -5   7       54.68       51.31      4.63 o 
   6  -5   7        2.47        1.05      1.17 o 
 -12  -4   7       57.50       58.91      4.14 o 
 -11  -4   7        2.17        1.68      1.46 o 
 -10  -4   7       98.13       87.59      4.55 o 
  -9  -4   7      130.56      116.41      3.77 o 
  -8  -4   7      133.72      120.80      4.32 o 
  -7  -4   7      130.56      121.99      3.77 o 
  -6  -4   7       13.45       15.22      1.45 o 
  -5  -4   7        4.14        4.37      0.73 o 
  -4  -4   7       93.20       88.48      2.83 o 
  -3  -4   7       57.67       51.96      2.12 o 
  -2  -4   7      386.97      357.38      7.92 o 
  -1  -4   7      139.39      127.23      3.20 o 
   0  -4   7      132.42      133.34      3.42 o 
   1  -4   7       65.37       60.63      2.31 o 
   2  -4   7       77.48       73.65      4.20 o 
   3  -4   7       37.03       42.27      2.44 o 
   4  -4   7       33.17       31.87      2.00 o 
   5  -4   7       19.69       20.22      4.07 o 
   6  -4   7        7.47        6.37      1.52 o 
 -13  -3   7       30.04       27.33      4.31 o 
 -12  -3   7        8.78        9.05      2.02 o 
 -11  -3   7       25.74       26.65      2.68 o 
 -10  -3   7       26.89       28.55      3.35 o 
  -9  -3   7      156.69      164.86      5.81 o 
  -8  -3   7      122.23      115.97      3.43 o 
  -7  -3   7      200.18      180.60      5.36 o 
  -6  -3   7      339.51      317.12      6.25 o 
  -5  -3   7       84.84       79.59      2.11 o 
  -4  -3   7      290.62      272.95      3.74 o 
  -3  -3   7      115.25      107.23      2.52 o 
  -2  -3   7      217.12      218.28      4.20 o 
  -1  -3   7       52.29       49.42      1.85 o 
   0  -3   7      179.79      165.75      3.78 o 
   1  -3   7       68.31       65.10      2.31 o 
   2  -3   7      186.35      165.79      4.07 o 
   3  -3   7      257.75      232.27      5.19 o 
   4  -3   7       80.75       78.32      3.53 o 
   5  -3   7       68.01       71.28      5.78 o 
   6  -3   7       16.05       13.24      1.78 o 
   7  -3   7       60.06       72.70      5.02 o 
 -13  -2   7       35.66       42.76      3.41 o 
 -12  -2   7       36.94       40.85      3.24 o 
 -11  -2   7        7.23        9.84      1.80 o 
 -10  -2   7      228.99      201.90      6.48 o 
  -9  -2   7      645.27      600.28     12.52 o 
  -8  -2   7       92.07       84.76      2.71 o 
  -7  -2   7       32.19       33.77      1.70 o 
  -6  -2   7       38.47       37.27      1.96 o 
  -5  -2   7       23.53       22.71      0.91 o 
  -4  -2   7      122.38      109.00      2.74 o 
  -3  -2   7      117.32      113.66      2.82 o 
  -2  -2   7      209.60      184.14      3.87 o 
  -1  -2   7      245.01      240.61      5.55 o 
   0  -2   7      462.41      449.26      6.82 o 
   1  -2   7       60.59       60.22      2.70 o 
   2  -2   7        8.76        7.45      1.20 o 
   3  -2   7      398.27      395.49      8.89 o 
   4  -2   7       14.56       14.97      4.62 o 
   5  -2   7      206.02      204.44      5.98 o 
   6  -2   7        5.54        6.53      2.71 o 
   7  -2   7       42.32       44.74      3.02 o 
 -13  -1   7       28.53       35.01      4.39 o 
 -12  -1   7       52.45       49.51      4.15 o 
 -11  -1   7       28.94       25.04      5.38 o 
 -10  -1   7       26.32       23.05      2.22 o 
  -9  -1   7      585.88      596.58     12.06 o 
  -8  -1   7      106.17       99.21      3.86 o 
  -7  -1   7      251.06      242.91      6.26 o 
  -6  -1   7      476.16      468.87     13.79 o 
  -5  -1   7       64.09       60.01      2.73 o 
  -4  -1   7      316.76      320.17      5.53 o 
  -3  -1   7      172.96      158.12      3.47 o 
  -2  -1   7      216.69      224.56      4.38 o 
  -1  -1   7       33.72       33.18      1.71 o 
   0  -1   7       65.43       65.08      2.00 o 
   1  -1   7      293.19      310.67      5.28 o 
   2  -1   7      274.57      252.37      6.30 o 
   3  -1   7      773.66      698.92     18.58 o 
   4  -1   7       22.59       17.70      2.39 o 
   5  -1   7       16.54       20.65      2.71 o 
   6  -1   7       36.17       38.83      3.75 o 
   7  -1   7       61.42       80.93      3.86 o 
   8  -1   7        1.61        1.07      1.12 o 
 -13   0   7       69.17      107.73      7.02 o 
 -12   0   7       30.46       34.69      3.99 o 
 -11   0   7        3.90        7.73      2.15 o 
 -10   0   7      341.42      320.32      9.97 o 
  -9   0   7     1154.66     1072.42     18.54 o 
  -8   0   7       30.89       28.97      2.00 o 
  -7   0   7        3.05        4.47      0.99 o 
  -6   0   7       18.20       24.15      3.03 o 
  -5   0   7       70.68       75.44      2.84 o 
  -4   0   7       90.52       78.83      2.84 o 
  -3   0   7       26.12       27.48      1.35 o 
  -2   0   7       58.57       58.02      2.44 o 
  -1   0   7      289.74      284.31      4.35 o 
   0   0   7      675.64      655.76      9.53 o 
   1   0   7       77.67       80.85      2.84 o 
   2   0   7        1.01        1.70      0.59 o 
   3   0   7      806.42      799.55     20.49 o 
   4   0   7       13.68       10.45      1.99 o 
   6   0   7        4.19        5.82      1.75 o 
   7   0   7        0.01        1.44      1.36 o 
   8   0   7        3.03        0.88      1.44 o 
 -13   1   7       28.45       26.55      3.99 o 
 -12   1   7       52.75       43.38      4.47 o 
 -11   1   7       28.80       24.16      3.35 o 
 -10   1   7       26.22       19.46      2.87 o 
  -9   1   7      586.48      558.65     16.75 o 
  -8   1   7      106.18      107.64      3.56 o 
  -7   1   7      250.52      232.65      5.56 o 
  -6   1   7      475.98      492.66      9.12 o 
  -5   1   7       63.54       62.19      2.37 o 
  -4   1   7      314.33      325.51      5.51 o 
  -3   1   7      173.07      160.14      3.42 o 
  -2   1   7      216.56      229.79      4.27 o 
  -1   1   7       34.00       32.03      1.76 o 
   0   1   7       64.83       66.47      2.63 o 
   1   1   7      294.55      309.72      6.73 o 
   2   1   7      274.87      263.35      6.02 o 
   3   1   7      775.34      727.50     12.85 o 
   4   1   7       22.34       21.29      2.71 o 
   5   1   7       16.62       17.86      2.55 o 
   6   1   7       36.24       36.92      3.67 o 
   7   1   7       61.43       61.56      4.86 o 
   8   1   7        1.53        1.36      1.59 o 
 -13   2   7       35.89       38.04      4.55 o 
 -12   2   7       36.73       43.14      4.47 o 
 -11   2   7        7.59        9.57      2.39 o 
 -10   2   7      229.13      211.79      9.01 o 
  -9   2   7      648.26      560.57     16.75 o 
  -8   2   7       91.95       84.36      4.94 o 
  -7   2   7       31.96       37.06      5.50 o 
  -6   2   7       38.28       39.14      1.50 o 
  -5   2   7       23.82       22.06      1.40 o 
  -4   2   7      121.80      111.09      2.64 o 
  -3   2   7      115.97      107.13      3.39 o 
  -2   2   7      206.14      184.42      4.60 o 
  -1   2   7      245.38      230.66      5.19 o 
   0   2   7      463.24      449.34      6.99 o 
   1   2   7       60.87       65.49      3.19 o 
   2   2   7        8.79        6.52      1.07 o 
   3   2   7      399.21      403.25      8.49 o 
   4   2   7       14.23       14.77      1.53 o 
   5   2   7      206.82      202.06      8.53 o 
   6   2   7        5.52        9.33      2.15 o 
   7   2   7       41.91       36.28      3.91 o 
 -13   3   7       29.90       21.21      2.59 o 
 -12   3   7        8.98        7.01      1.69 o 
 -11   3   7       25.58       25.28      2.47 o 
 -10   3   7       26.95       26.02      2.51 o 
  -9   3   7      157.40      162.55      5.48 o 
  -8   3   7      123.10      110.42      4.29 o 
  -7   3   7      200.64      187.26      5.52 o 
  -6   3   7      340.61      325.83      7.57 o 
  -5   3   7       85.08       79.79      3.20 o 
  -4   3   7      288.92      280.56      6.47 o 
  -3   3   7      115.80      109.00      3.52 o 
  -2   3   7      216.71      221.02      5.23 o 
  -1   3   7       51.62       54.02      2.12 o 
   0   3   7      178.83      171.21      5.09 o 
   1   3   7       68.87       63.14      2.96 o 
   2   3   7      186.19      163.52      5.00 o 
   3   3   7      259.58      238.68      6.26 o 
   4   3   7       80.55       70.47      3.87 o 
   5   3   7       67.72       75.16      3.40 o 
   6   3   7       16.17       14.99      2.63 o 
   7   3   7       60.24       75.27      5.34 o 
 -12   4   7       57.37       61.25     11.96 o 
 -11   4   7        2.10        2.37      1.23 o 
 -10   4   7       98.36       99.34      4.42 o 
  -9   4   7      131.99      118.06      5.42 o 
  -8   4   7      134.34      116.24      5.38 o 
  -7   4   7      130.21      128.45      4.53 o 
  -6   4   7       13.38       11.66      1.47 o 
  -5   4   7        4.02        4.73      1.07 o 
  -4   4   7       93.44       87.42      3.37 o 
  -3   4   7       57.22       56.31      3.35 o 
  -2   4   7      383.76      363.44      7.55 o 
  -1   4   7      140.54      130.69      6.38 o 
   0   4   7      132.99      131.41      6.54 o 
   1   4   7       65.66       62.24      3.16 o 
   2   4   7       77.64       75.94      3.46 o 
   3   4   7       37.37       37.98      2.53 o 
   4   4   7       33.64       34.39      2.45 o 
   5   4   7       19.93       20.92      2.07 o 
   6   4   7        7.42        5.11      1.37 o 
 -11   5   7        5.46        3.48      1.45 o 
 -10   5   7       41.86       44.12      3.13 o 
  -9   5   7       11.57       12.76      1.89 o 
  -8   5   7       38.47       39.79      2.81 o 
  -7   5   7       44.59       47.72      2.89 o 
  -6   5   7       91.46       92.34      3.85 o 
  -5   5   7       63.67       66.28      3.16 o 
  -4   5   7      138.87      138.84      4.48 o 
  -3   5   7       18.19       16.20      2.31 o 
  -2   5   7      116.06      130.45      6.86 o 
  -1   5   7      144.38      141.38      7.18 o 
   0   5   7       78.93       78.06      5.26 o 
   1   5   7       56.95       53.99      5.70 o 
   2   5   7      130.38      112.85      4.59 o 
   3   5   7       72.86       67.64      3.57 o 
   4   5   7       29.61       27.94      2.40 o 
   5   5   7       54.47       60.13      3.38 o 
   6   5   7        2.47        3.07      1.27 o 
 -10   6   7        2.62       -0.18      1.05 o 
  -9   6   7       30.30       23.57      3.43 o 
  -8   6   7       48.56       44.97      4.82 o 
  -7   6   7       84.44       81.17      3.92 o 
  -6   6   7       21.12       20.76      2.07 o 
  -5   6   7       42.36       37.65      5.42 o 
  -4   6   7       13.47       18.11      3.35 o 
  -3   6   7       57.29       64.59      5.10 o 
  -2   6   7      242.50      222.95     10.05 o 
  -1   6   7       22.60       19.30      3.11 o 
   0   6   7       23.37       23.20      3.27 o 
   1   6   7       48.76       48.07      3.20 o 
   2   6   7       65.28       71.35      3.78 o 
   3   6   7        9.77        6.42      1.63 o 
   4   6   7        4.66        6.53      1.63 o 
  -9   7   7        5.39        5.26      2.31 o 
  -8   7   7       18.06       19.95      2.33 o 
  -7   7   7       26.15       31.91      2.75 o 
  -6   7   7       32.94       37.37      2.99 o 
  -5   7   7       51.27       56.32      4.31 o 
  -4   7   7       79.24       82.93      5.98 o 
  -3   7   7       21.36       14.51      3.03 o 
  -2   7   7       54.63       46.17      4.70 o 
  -1   7   7       80.09       82.69      5.98 o 
   0   7   7       12.09       22.33      3.43 o 
   1   7   7       14.43       15.32      2.17 o 
   2   7   7       20.02       19.56      2.42 o 
   3   7   7       22.97       26.78      2.71 o 
  -6   8   7        7.34        5.42      2.31 o 
  -5   8   7       36.50       38.99      4.70 o 
  -4   8   7        0.05        1.12      1.75 o 
  -3   8   7       59.71       58.21      5.58 o 
  -2   8   7       53.82       53.51      5.34 o 
  -1   8   7        8.85       13.79      3.03 o 
   0   8   7        8.73        6.06      2.31 o 
  -3  -8   8       11.24       12.53      4.23 o 
  -8  -7   8       13.22       14.00      2.45 o 
  -7  -7   8       44.01       43.03      3.62 o 
  -6  -7   8        0.92        0.37      1.67 o 
  -5  -7   8       85.18       86.74      4.81 o 
  -4  -7   8       22.97       25.94      2.85 o 
  -3  -7   8      129.79      141.19      4.66 o 
  -2  -7   8       52.34       58.53      3.03 o 
  -1  -7   8       41.96       37.35      3.16 o 
   0  -7   8        2.79        2.89      1.45 o 
   1  -7   8       33.84       33.03      5.18 o 
 -10  -6   8       24.30       22.33      4.39 o 
  -9  -6   8       46.23       53.33      3.74 o 
  -8  -6   8       39.32       38.31      3.23 o 
  -7  -6   8       11.18       11.87      2.11 o 
  -6  -6   8       20.61       22.12      5.70 o 
  -5  -6   8       12.80       12.56      2.07 o 
  -4  -6   8       82.83       87.95      3.32 o 
  -3  -6   8       77.39       85.67      3.29 o 
  -2  -6   8       48.59       44.42      2.49 o 
  -1  -6   8        5.29        6.29      1.49 o 
   0  -6   8       21.71       22.67      2.36 o 
   1  -6   8       21.12       19.04      2.28 o 
   2  -6   8       24.08       22.22      2.75 o 
   3  -6   8       19.65       18.29      1.89 o 
 -11  -5   8       40.84       46.59      5.14 o 
 -10  -5   8       61.22       69.28      4.38 o 
  -9  -5   8      116.30      107.24      3.97 o 
  -8  -5   8       10.91       12.09      1.55 o 
  -7  -5   8       53.19       52.08      2.73 o 
  -6  -5   8       33.73       29.06      5.46 o 
  -5  -5   8        7.92        5.51      2.35 o 
  -4  -5   8      146.70      147.42      4.09 o 
  -3  -5   8       80.46       85.91      5.12 o 
  -2  -5   8       80.83       80.92      3.72 o 
  -1  -5   8       16.64       15.12      2.59 o 
   0  -5   8        0.59        1.28      0.69 o 
   1  -5   8       68.95       60.73      3.64 o 
   2  -5   8       13.29       14.86      1.51 o 
   3  -5   8       23.89       24.98      1.95 o 
   4  -5   8       27.30       31.17      2.23 o 
   5  -5   8       62.00       50.16      4.78 o 
 -12  -4   8       17.29       20.84      5.34 o 
 -11  -4   8        3.61        3.04      2.07 o 
 -10  -4   8       57.73       54.74      3.78 o 
  -9  -4   8       40.50       42.09      2.37 o 
  -8  -4   8      108.39      106.58      3.66 o 
  -7  -4   8       31.87       36.83      3.59 o 
  -6  -4   8       36.30       34.13      2.52 o 
  -5  -4   8       47.97       50.99      1.94 o 
  -4  -4   8      191.10      194.82      4.49 o 
  -3  -4   8      160.36      146.30      5.10 o 
  -2  -4   8       97.28       97.88      2.81 o 
  -1  -4   8      171.72      165.87      3.93 o 
   0  -4   8       26.04       25.21      1.56 o 
   1  -4   8       42.00       40.40      2.00 o 
   2  -4   8      180.51      164.75      4.45 o 
   3  -4   8       31.10       31.20      1.99 o 
   4  -4   8        7.63        9.86      1.37 o 
   5  -4   8        2.25        1.42      1.04 o 
 -13  -3   8       15.07       21.63      2.85 o 
 -12  -3   8       67.72       67.08     16.03 o 
 -11  -3   8       12.29       14.43      3.07 o 
 -10  -3   8       33.66       33.98      2.90 o 
  -9  -3   8      180.14      172.07      6.03 o 
  -8  -3   8        7.83        8.60      1.31 o 
  -7  -3   8        4.55        2.73      1.41 o 
  -6  -3   8      234.46      220.66      5.11 o 
  -5  -3   8       43.54       44.99      2.54 o 
  -4  -3   8      673.01      657.76     10.15 o 
  -3  -3   8       90.88      106.36      4.49 o 
  -2  -3   8      402.05      389.67      6.58 o 
  -1  -3   8       17.91       20.86      1.32 o 
   0  -3   8        1.06        2.09      0.64 o 
   1  -3   8       57.97       49.78      2.18 o 
   2  -3   8        8.50       11.90      1.25 o 
   3  -3   8      138.17      139.98      7.79 o 
   4  -3   8        2.84        5.33      1.27 o 
   5  -3   8       74.31       69.95      3.58 o 
   6  -3   8       35.26       30.79      2.62 o 
 -13  -2   8       23.33       31.02      4.31 o 
 -12  -2   8       13.44       11.47      2.08 o 
 -11  -2   8        4.15        4.59      1.49 o 
 -10  -2   8       93.01       96.60      4.40 o 
  -9  -2   8       44.76       41.80      2.87 o 
  -8  -2   8      185.22      174.65      5.69 o 
  -7  -2   8       84.37       67.74      3.38 o 
  -6  -2   8      148.83      151.13      5.07 o 
  -5  -2   8       99.48       94.97      2.13 o 
  -4  -2   8      112.07      109.36      2.90 o 
  -3  -2   8       67.22       66.59      2.25 o 
  -2  -2   8      159.58      148.46      4.27 o 
  -1  -2   8      377.12      372.81      6.78 o 
   0  -2   8       64.05       66.73      2.89 o 
   1  -2   8       73.31       67.91      3.05 o 
   2  -2   8      314.72      285.18     12.72 o 
   3  -2   8       59.26       62.06      3.13 o 
   4  -2   8        1.69        1.01      0.82 o 
   5  -2   8       12.38       12.40      1.75 o 
   6  -2   8      104.47      128.80      5.02 o 
 -13  -1   8       73.09       77.99      6.30 o 
 -12  -1   8       63.82       65.71      5.42 o 
 -11  -1   8       61.49       62.14      3.49 o 
 -10  -1   8       26.14       25.30      4.35 o 
  -9  -1   8      221.07      211.67      7.34 o 
  -8  -1   8       33.92       28.56      2.27 o 
  -7  -1   8        4.16        2.88      0.95 o 
  -6  -1   8      182.89      190.42      5.44 o 
  -5  -1   8       28.41       24.07      1.97 o 
  -4  -1   8      339.44      321.59      5.79 o 
  -3  -1   8       20.61       25.99      1.42 o 
  -2  -1   8      162.87      155.17      3.17 o 
  -1  -1   8       43.13       43.28      1.71 o 
   0  -1   8        9.55        9.42      0.92 o 
   1  -1   8       11.56       12.70      3.19 o 
   2  -1   8        0.31        1.49      0.82 o 
   3  -1   8      310.79      350.46     11.24 o 
   4  -1   8        5.28        5.90      1.75 o 
   5  -1   8       23.39       23.76      3.03 o 
   6  -1   8       41.58       39.39      4.07 o 
   7  -1   8       27.98       31.39      2.73 o 
 -13   0   8       15.03       16.67      3.35 o 
 -12   0   8        5.04        4.39      2.07 o 
 -11   0   8        0.90        4.47      1.91 o 
 -10   0   8      210.34      210.67      9.17 o 
  -9   0   8       48.59       54.92      2.92 o 
  -8   0   8      208.84      197.47      5.59 o 
  -7   0   8      103.20       81.79      3.29 o 
  -6   0   8      191.21      187.62      5.15 o 
  -5   0   8       15.50       13.33      1.63 o 
  -4   0   8       79.26       86.77      3.19 o 
  -3   0   8      124.19      139.90      2.90 o 
  -2   0   8      270.84      233.07      3.99 o 
  -1   0   8      526.11      530.12      7.13 o 
   0   0   8      224.69      209.87      4.33 o 
   1   0   8      146.47      135.97      4.78 o 
   2   0   8      381.31      323.98     10.84 o 
   3   0   8       81.36       66.58      4.39 o 
   4   0   8        1.23        1.52      1.28 o 
   5   0   8       20.04       20.17      2.87 o 
   6   0   8       69.80       81.89      5.58 o 
   7   0   8       27.20       38.04      4.23 o 
 -13   1   8       73.29       92.18      6.70 o 
 -12   1   8       64.05       68.66      5.42 o 
 -11   1   8       61.79       68.82      5.18 o 
 -10   1   8       26.29       28.47      3.43 o 
  -9   1   8      221.15      196.72      8.61 o 
  -8   1   8       33.78       37.66      2.16 o 
  -7   1   8        3.97        4.35      1.28 o 
  -6   1   8      181.92      183.73      4.79 o 
  -5   1   8       28.64       24.16      1.39 o 
  -4   1   8      336.72      320.48      5.73 o 
  -3   1   8       21.67       26.36      2.27 o 
  -2   1   8      161.02      149.53      3.28 o 
  -1   1   8       43.26       46.56      1.80 o 
   0   1   8        9.64       10.23      1.20 o 
   1   1   8       11.63       13.36      1.35 o 
   2   1   8        0.24       -0.12      0.67 o 
   3   1   8      311.03      315.13     11.32 o 
   4   1   8        5.55        5.02      1.75 o 
   5   1   8       23.10       21.05      2.87 o 
   6   1   8       41.70       44.02      4.23 o 
   7   1   8       28.05       28.39      3.59 o 
 -13   2   8       23.33       26.87      4.15 o 
 -12   2   8       13.39       18.58      3.27 o 
 -11   2   8        4.28        2.87      1.67 o 
 -10   2   8       93.06      105.81      6.30 o 
  -9   2   8       43.55       41.46      3.83 o 
  -8   2   8      185.31      170.45      5.49 o 
  -7   2   8       84.54       76.16      3.43 o 
  -6   2   8      149.56      150.16      3.41 o 
  -5   2   8       99.32       97.71      2.63 o 
  -4   2   8      112.04      111.23      2.81 o 
  -3   2   8       66.71       66.72      2.71 o 
  -2   2   8      161.40      150.78      4.25 o 
  -1   2   8      377.24      375.68      6.95 o 
   0   2   8       64.98       67.54      3.03 o 
   1   2   8       73.90       77.01      3.20 o 
   2   2   8      315.19      281.38      6.88 o 
   3   2   8       59.57       59.47      2.83 o 
   4   2   8        1.70        1.83      1.36 o 
   5   2   8       12.53       16.19      2.63 o 
   6   2   8      104.47      133.72      7.26 o 
 -13   3   8       15.10       18.12      2.56 o 
 -12   3   8       68.27       73.57      4.20 o 
 -11   3   8       11.94       14.07      2.14 o 
 -10   3   8       33.86       40.01      3.59 o 
  -9   3   8      180.30      162.80      5.67 o 
  -8   3   8        7.83        8.25      2.51 o 
  -7   3   8        4.36        2.33      1.12 o 
  -6   3   8      234.27      220.36      6.15 o 
  -5   3   8       44.81       44.44      2.51 o 
  -4   3   8      671.31      661.57     12.44 o 
  -3   3   8       91.40      105.84      3.62 o 
  -2   3   8      400.99      392.66      8.04 o 
  -1   3   8       18.11       16.90      2.39 o 
   0   3   8        1.08        1.59      0.82 o 
   1   3   8       57.39       54.48      2.93 o 
   2   3   8        8.17        9.58      1.48 o 
   3   3   8      138.33      140.79      4.78 o 
   4   3   8        2.93        2.30      1.01 o 
   5   3   8       73.75       70.89      5.26 o 
   6   3   8       35.53       37.08      3.91 o 
 -12   4   8       17.27       15.77      2.36 o 
 -11   4   8        3.72        1.38      1.23 o 
 -10   4   8       57.37       57.67      4.55 o 
  -9   4   8       39.93       41.20      2.89 o 
  -8   4   8      108.31      103.99      4.37 o 
  -7   4   8       32.04       38.55      2.61 o 
  -6   4   8       36.69       33.96      2.36 o 
  -5   4   8       48.08       49.16      2.70 o 
  -4   4   8      191.32      202.18      5.63 o 
  -3   4   8      159.54      157.39      4.64 o 
  -2   4   8       98.73      102.47      5.82 o 
  -1   4   8      172.35      157.64      7.50 o 
   0   4   8       25.75       25.60      2.28 o 
   1   4   8       42.43       42.26      2.73 o 
   2   4   8      181.31      165.88      5.51 o 
   3   4   8       31.30       30.57      2.41 o 
   4   4   8        7.69        8.78      1.55 o 
   5   4   8        2.28        4.29      1.71 o 
 -11   5   8       40.36       48.31      3.52 o 
 -10   5   8       61.71       75.62      4.05 o 
  -9   5   8      116.55      100.42      4.55 o 
  -8   5   8       10.91        8.08      1.57 o 
  -7   5   8       52.61       48.41      6.46 o 
  -6   5   8       33.88       35.13      2.59 o 
  -5   5   8        7.88        8.45      3.59 o 
  -4   5   8      146.50      156.80     13.99 o 
  -3   5   8       79.21       73.92      5.34 o 
  -2   5   8       80.70       78.62      5.50 o 
  -1   5   8       16.77       14.11      2.63 o 
   0   5   8        0.61        1.99      1.36 o 
   1   5   8       68.35       63.71      3.55 o 
   2   5   8       13.27       14.10      3.07 o 
   3   5   8       23.86       26.06      2.42 o 
   4   5   8       27.58       30.17      2.64 o 
   5   5   8       61.71       64.35      5.02 o 
 -10   6   8       24.29       26.77      4.39 o 
  -9   6   8       46.13       52.23      3.54 o 
  -8   6   8       39.34       49.07      3.31 o 
  -7   6   8       11.36       11.08      1.91 o 
  -6   6   8       20.72       20.42      2.11 o 
  -5   6   8       12.88       15.08      2.47 o 
  -4   6   8       83.04       79.58      5.90 o 
  -3   6   8       77.22       73.12      5.66 o 
  -2   6   8       49.39       47.52      4.62 o 
  -1   6   8        5.34        8.21      2.47 o 
   0   6   8       21.49       20.49      3.27 o 
   1   6   8       21.46       20.59      2.59 o 
   2   6   8       24.42       19.90      2.95 o 
   3   6   8       19.74       25.52      2.53 o 
  -8   7   8       13.18       18.02      2.33 o 
  -7   7   8       43.85       41.36      3.12 o 
  -6   7   8        0.84        1.66      1.19 o 
  -5   7   8       85.47       91.86      6.78 o 
  -4   7   8       22.49       18.98      3.43 o 
  -3   7   8      129.93      130.06      8.05 o 
  -2   7   8       52.08       49.60      5.10 o 
  -1   7   8       42.19       41.38      4.55 o 
   0   7   8        2.81        2.23      1.83 o 
   1   7   8       33.61       34.46      3.06 o 
  -7  -7   9       15.02       16.41      2.62 o 
  -6  -7   9       11.33        8.97      2.08 o 
  -5  -7   9       24.41       32.83      3.23 o 
  -4  -7   9       10.65        5.47      1.77 o 
  -3  -7   9       36.32       30.28      5.90 o 
  -2  -7   9       13.14       13.80      2.26 o 
  -1  -7   9       21.03       28.19      6.94 o 
   0  -7   9       29.12       29.36      2.88 o 
  -9  -6   9       20.10       19.17      3.67 o 
  -8  -6   9       41.00       39.99      3.37 o 
  -7  -6   9       64.45       72.00      4.29 o 
  -6  -6   9       14.81       19.95      2.45 o 
  -5  -6   9       13.00       11.26      2.02 o 
  -4  -6   9       32.59       39.78      5.62 o 
  -3  -6   9        6.50        7.29      1.68 o 
  -2  -6   9       61.55       59.91      3.62 o 
  -1  -6   9        9.46       11.34      2.51 o 
   0  -6   9       17.24       24.15      2.53 o 
   1  -6   9       14.84       17.90      2.35 o 
   2  -6   9       93.19       82.31      7.46 o 
 -11  -5   9       28.65       28.63      3.39 o 
 -10  -5   9       69.86       71.55     11.48 o 
  -9  -5   9        1.91        1.47      1.06 o 
  -8  -5   9        0.96        0.66      0.91 o 
  -7  -5   9       47.11       44.30      3.18 o 
  -6  -5   9       17.80       16.39      2.27 o 
  -5  -5   9        4.14        4.65      1.46 o 
  -4  -5   9       36.44       36.80      6.66 o 
  -3  -5   9      279.48      271.92     16.39 o 
  -2  -5   9       21.01       21.11      2.16 o 
  -1  -5   9       65.16       69.12      4.47 o 
   0  -5   9       35.89       30.39      2.99 o 
   1  -5   9        0.26       -0.13      0.70 o 
   2  -5   9       10.22       10.13      1.40 o 
   3  -5   9       17.36       18.28      2.15 o 
 -12  -4   9        6.44        7.77      3.19 o 
 -11  -4   9       23.24       19.93      4.39 o 
 -10  -4   9       16.60       13.23      2.27 o 
  -9  -4   9       42.71       38.45      3.26 o 
  -8  -4   9       29.93       33.84      2.39 o 
  -7  -4   9       42.36       41.98      2.41 o 
  -6  -4   9       85.00       81.74      3.24 o 
  -5  -4   9      117.56      105.18      6.86 o 
  -4  -4   9       61.21       56.09      5.42 o 
  -3  -4   9       23.70       28.04      2.17 o 
  -2  -4   9       69.65       65.71      3.24 o 
  -1  -4   9        6.69        5.14      1.19 o 
   0  -4   9      126.22      123.41      3.56 o 
   1  -4   9        1.21        1.99      0.81 o 
   2  -4   9      307.12      277.83      6.23 o 
   3  -4   9        6.74        7.53      1.26 o 
   4  -4   9       58.35       62.46      2.95 o 
 -12  -3   9       78.39       83.91      9.05 o 
 -11  -3   9        9.91        8.61      1.86 o 
 -10  -3   9      177.27      174.96      6.43 o 
  -9  -3   9       20.48       19.39      3.83 o 
  -8  -3   9       11.14        7.41      1.20 o 
  -7  -3   9       46.96       45.01      5.26 o 
  -6  -3   9       23.43       23.63      2.37 o 
  -5  -3   9        6.86        6.38      0.95 o 
  -4  -3   9      232.93      236.78      5.15 o 
  -3  -3   9      981.53      955.02     13.34 o 
  -2  -3   9       93.85       87.99      3.07 o 
  -1  -3   9       50.33       45.81      1.98 o 
   0  -3   9       64.97       61.81      5.42 o 
   1  -3   9        4.11        2.97      0.92 o 
   2  -3   9       13.49       15.06      1.46 o 
   3  -3   9       37.83       38.54      3.13 o 
   4  -3   9        1.03        2.74      1.07 o 
   5  -3   9       50.60       56.22      5.06 o 
 -13  -2   9       16.56       21.61      3.99 o 
 -12  -2   9        7.15        6.58      2.15 o 
 -11  -2   9       10.68        8.92      2.67 o 
 -10  -2   9        7.03        4.56      1.45 o 
  -9  -2   9       73.79       65.03      3.61 o 
  -8  -2   9       16.02       16.37      2.99 o 
  -7  -2   9       68.65       62.82      3.63 o 
  -6  -2   9      220.23      204.54     11.72 o 
  -5  -2   9      509.58      475.87      9.45 o 
  -4  -2   9       90.43       85.67      2.68 o 
  -3  -2   9       61.07       64.94      2.38 o 
  -2  -2   9      106.08       99.68      2.81 o 
  -1  -2   9       12.54       12.15      1.41 o 
   0  -2   9       82.87       79.50      3.99 o 
   1  -2   9       11.01       14.57      1.70 o 
   2  -2   9      289.79      245.79      6.87 o 
   3  -2   9       26.87       28.23      3.11 o 
   4  -2   9       99.56       92.99      4.09 o 
   5  -2   9       24.08       25.53      2.75 o 
 -13  -1   9       19.49       19.22      3.75 o 
 -12  -1   9       21.70       20.49      3.51 o 
 -11  -1   9       12.29       15.90      2.91 o 
 -10  -1   9       45.58       42.43      2.99 o 
  -9  -1   9      126.15      114.29      4.65 o 
  -8  -1   9       65.20       61.60      3.30 o 
  -7  -1   9        3.81        5.92      1.30 o 
  -6  -1   9       14.80       17.31      1.83 o 
  -5  -1   9       22.61       21.77      1.42 o 
  -4  -1   9      610.60      604.89      9.54 o 
  -3  -1   9     1496.41     1491.20     16.96 o 
  -2  -1   9      104.82       92.23      3.54 o 
  -1  -1   9        8.72        7.56      0.91 o 
   0  -1   9       38.45       33.49      3.39 o 
   1  -1   9        5.65        4.17      1.05 o 
   2  -1   9       27.28       30.06      3.03 o 
   3  -1   9       44.24       37.56      3.51 o 
   4  -1   9       10.47        9.73      2.23 o 
   5  -1   9       18.50       21.69      3.19 o 
   6  -1   9       17.27       19.06      3.19 o 
 -13   0   9        8.73        9.01      2.87 o 
 -12   0   9        7.25        4.55      1.91 o 
 -11   0   9        0.01        1.91      1.59 o 
 -10   0   9       11.27       12.20      2.55 o 
  -9   0   9       26.63       27.79      2.21 o 
  -8   0   9       25.74       19.53      1.84 o 
  -7   0   9       39.75       45.86      2.54 o 
  -6   0   9      111.85      104.57      3.83 o 
  -5   0   9      628.41      575.64     11.27 o 
  -4   0   9        1.36        1.17      0.54 o 
  -3   0   9        0.43        9.85      1.04 o 
  -2   0   9       84.43       78.40      2.21 o 
  -1   0   9        5.05        6.04      1.16 o 
   0   0   9       91.20       89.34      3.56 o 
   1   0   9       26.18       31.58      3.19 o 
   2   0   9      100.76       76.87      4.86 o 
   3   0   9       44.05       46.81      3.91 o 
   4   0   9       74.58       89.47      5.58 o 
   5   0   9       27.77       33.81      3.75 o 
   6   0   9       59.59       70.49      5.42 o 
 -13   1   9       19.64       13.40      3.19 o 
 -12   1   9       21.44       20.01      3.43 o 
 -11   1   9       12.73       17.14      3.11 o 
 -10   1   9       44.52       41.46      4.15 o 
  -9   1   9      127.29      121.52      6.54 o 
  -8   1   9       65.56       69.53      4.70 o 
  -7   1   9        3.73        5.98      2.91 o 
  -6   1   9       14.67       14.32      1.24 o 
  -5   1   9       22.18       19.68      1.39 o 
  -4   1   9      611.81      621.58     10.00 o 
  -3   1   9     1498.34     1486.71     16.95 o 
  -2   1   9      104.54       93.50      2.43 o 
  -1   1   9        8.34        6.63      0.90 o 
   0   1   9       37.82       34.67      3.19 o 
   1   1   9        5.69        4.75      1.16 o 
   2   1   9       27.27       29.42      3.27 o 
   3   1   9       44.21       36.76      3.67 o 
   4   1   9       10.63       11.88      2.39 o 
   5   1   9       18.17       25.28      3.35 o 
   6   1   9       17.38       25.28      3.59 o 
 -13   2   9       16.36       19.86      3.67 o 
 -12   2   9        7.03        5.50      2.39 o 
 -11   2   9       10.57        5.34      2.07 o 
 -10   2   9        7.00        9.33      2.39 o 
  -9   2   9       73.05       65.75      5.54 o 
  -8   2   9       15.57       16.58      1.93 o 
  -7   2   9       68.07       62.47      9.89 o 
  -6   2   9      219.81      206.44      9.09 o 
  -5   2   9      511.98      478.82      7.78 o 
  -4   2   9       89.75       85.79      2.61 o 
  -3   2   9       61.03       69.35      5.50 o 
  -2   2   9      105.87      103.07      2.98 o 
  -1   2   9       12.76       15.87      1.69 o 
   0   2   9       82.06       71.92      3.28 o 
   1   2   9       11.63       12.09      1.53 o 
   2   2   9      287.10      242.53      9.05 o 
   3   2   9       27.48       30.54      3.59 o 
   4   2   9       99.46       97.76      6.14 o 
   5   2   9       24.22       25.68      3.51 o 
 -12   3   9       78.14       85.50      4.61 o 
 -11   3   9        9.67        5.61      1.59 o 
 -10   3   9      175.96      160.26      7.22 o 
  -9   3   9       21.06       24.10      2.42 o 
  -8   3   9       11.35        8.30      1.57 o 
  -7   3   9       46.68       40.37      2.72 o 
  -6   3   9       23.28       24.36      4.15 o 
  -5   3   9        6.65        6.60      1.44 o 
  -4   3   9      234.61      233.54      6.30 o 
  -3   3   9      985.78      960.69     19.18 o 
  -2   3   9       93.87       99.75      5.66 o 
  -1   3   9       49.47       42.57      2.70 o 
   0   3   9       64.34       63.65      3.39 o 
   1   3   9        4.18        1.94      0.96 o 
   2   3   9       13.48       14.44      2.63 o 
   3   3   9       37.89       45.19      3.19 o 
   4   3   9        0.94        1.52      1.52 o 
   5   3   9       50.54       48.96      4.70 o 
 -12   4   9        6.37        7.42      3.51 o 
 -11   4   9       23.13       19.81      2.53 o 
 -10   4   9       16.52       13.10      2.04 o 
  -9   4   9       42.33       37.71      2.92 o 
  -8   4   9       29.23       31.50      2.60 o 
  -7   4   9       41.65       36.47      2.68 o 
  -6   4   9       85.53       75.60      8.73 o 
  -5   4   9      119.17      122.70      4.50 o 
  -4   4   9       61.00       57.95      2.93 o 
  -3   4   9       23.88       24.64      3.27 o 
  -2   4   9       69.41       70.57      5.02 o 
  -1   4   9        6.44        4.69      1.24 o 
   0   4   9      125.48      117.22      8.53 o 
   1   4   9        1.05        0.83      1.04 o 
   2   4   9      305.26      300.25      7.99 o 
   3   4   9        6.47        7.61      1.51 o 
   4   4   9       58.57       61.45      7.18 o 
 -11   5   9       28.38       34.45      4.31 o 
 -10   5   9       69.45       73.14      4.10 o 
  -9   5   9        1.77        0.21      1.07 o 
  -8   5   9        1.01        2.84      1.27 o 
  -7   5   9       46.99       40.11      2.89 o 
  -6   5   9       17.69       16.87      1.97 o 
  -5   5   9        3.98        4.94      1.32 o 
  -4   5   9       37.10       33.89      4.07 o 
  -3   5   9      281.99      281.88     11.48 o 
  -2   5   9       21.08       16.11      2.95 o 
  -1   5   9       64.66       64.11      5.18 o 
   0   5   9       35.59       28.77      2.68 o 
   1   5   9        0.27        0.88      1.05 o 
   2   5   9       10.17       12.18      1.93 o 
   3   5   9       17.56       22.10      4.11 o 
  -9   6   9       19.87       20.31      3.11 o 
  -8   6   9       40.72       43.25      3.39 o 
  -7   6   9       63.81       75.09     11.36 o 
  -6   6   9       14.93       18.46      2.43 o 
  -5   6   9       13.36       17.22      3.43 o 
  -4   6   9       32.61       34.53      4.39 o 
  -3   6   9        6.51       12.44      2.87 o 
  -2   6   9       61.38       52.39      5.10 o 
  -1   6   9        9.47       13.00      2.95 o 
   0   6   9       17.15       18.34      2.87 o 
   1   6   9       14.63       16.58      2.71 o 
   2   6   9       92.54       86.99      6.38 o 
  -7   7   9       15.00       13.32      3.43 o 
  -6   7   9       11.26        6.22      2.63 o 
  -5   7   9       24.26       28.87      4.15 o 
  -4   7   9       10.92        6.22      2.47 o 
  -3   7   9       36.74       32.37      4.47 o 
  -2   7   9       13.01        9.57      2.87 o 
  -1   7   9       21.05       20.81      3.67 o 
   0   7   9       28.98       24.52      2.82 o 
  -5  -7  10        2.83        2.95      1.61 o 
  -4  -7  10       83.18       80.86      7.50 o 
  -9  -6  10       21.75       25.38      2.90 o 
  -8  -6  10       21.72       24.31      2.89 o 
  -7  -6  10       29.88       32.84      3.14 o 
  -6  -6  10       12.87       14.72      2.33 o 
  -5  -6  10       67.45       73.76      6.86 o 
  -4  -6  10       23.82       25.60      4.47 o 
  -3  -6  10       37.05       35.79      2.99 o 
  -2  -6  10       93.57       82.12      4.30 o 
  -1  -6  10        8.07       10.67      2.75 o 
   0  -6  10       12.53       12.94      2.13 o 
 -10  -5  10        6.08        6.41      2.07 o 
  -9  -5  10       40.74       47.89      3.95 o 
  -8  -5  10       41.01       42.33      2.72 o 
  -7  -5  10       46.08       49.67      3.49 o 
  -6  -5  10        8.91        9.57      3.03 o 
  -5  -5  10        6.22        7.50      2.63 o 
  -4  -5  10      159.55      170.46      5.76 o 
  -3  -5  10       51.76       58.45      3.37 o 
  -2  -5  10       40.66       42.66      2.90 o 
  -1  -5  10       21.85       13.46      4.03 o 
   0  -5  10       19.70       19.50      2.20 o 
   1  -5  10       10.92        9.18      1.76 o 
   2  -5  10       13.12       13.59      1.65 o 
 -11  -4  10       15.40       18.80      2.79 o 
 -10  -4  10       35.94       32.79      3.35 o 
  -9  -4  10       83.61       91.85      4.96 o 
  -8  -4  10      103.74       98.25      5.01 o 
  -7  -4  10        4.36        5.52      1.63 o 
  -6  -4  10       32.58       33.89      2.99 o 
  -5  -4  10        7.31        7.65      2.55 o 
  -4  -4  10      199.71      192.08      5.76 o 
  -3  -4  10        8.27       11.02      4.03 o 
  -2  -4  10       50.71       49.48      3.87 o 
  -1  -4  10       16.93       16.71      1.92 o 
   0  -4  10       34.33       31.55      3.30 o 
   1  -4  10       47.46       49.80      2.45 o 
   2  -4  10        9.56       11.31      1.47 o 
   3  -4  10       27.20       26.56      2.08 o 
 -12  -3  10        7.54       13.17      2.42 o 
 -11  -3  10       15.11       13.72      2.36 o 
 -10  -3  10       37.66       32.00      3.07 o 
  -9  -3  10        8.32        7.64      1.83 o 
  -8  -3  10      106.04      104.65      4.90 o 
  -7  -3  10       21.27       20.40      3.79 o 
  -6  -3  10       15.43       19.16      2.63 o 
  -5  -3  10       93.59       91.99      3.07 o 
  -4  -3  10       78.64       86.02      4.86 o 
  -3  -3  10      246.09      241.00      6.48 o 
  -2  -3  10        5.74        6.28      0.95 o 
  -1  -3  10      110.19       97.31      3.09 o 
   0  -3  10       64.85       59.68      2.51 o 
   1  -3  10        4.78        2.70      0.98 o 
   2  -3  10       40.98       39.60      2.29 o 
   3  -3  10        7.56        7.94      1.36 o 
   4  -3  10       24.55       22.22      2.37 o 
 -13  -2  10        9.07       14.43      3.59 o 
 -12  -2  10      135.96      140.02      8.77 o 
 -11  -2  10       93.04       95.41      4.82 o 
 -10  -2  10       68.90       61.82      6.02 o 
  -9  -2  10       84.05       90.00      4.37 o 
  -8  -2  10      187.51      185.72      6.29 o 
  -7  -2  10        5.65        9.42      1.69 o 
  -6  -2  10       94.04       86.50      4.09 o 
  -5  -2  10       12.38       15.06      1.94 o 
  -4  -2  10      392.97      373.58      7.00 o 
  -3  -2  10        8.56       10.95      1.16 o 
  -2  -2  10       46.74       47.44      3.35 o 
  -1  -2  10       18.86       16.82      1.70 o 
   0  -2  10       50.36       41.95      2.64 o 
   1  -2  10       49.81       54.25      3.06 o 
   2  -2  10       26.67       27.19      2.36 o 
   3  -2  10       34.38       29.29      2.42 o 
   4  -2  10       32.88       32.69      2.65 o 
 -13  -1  10        0.80        2.07      2.39 o 
 -12  -1  10        3.79        9.49      2.87 o 
 -11  -1  10        3.93        3.83      2.15 o 
 -10  -1  10      109.91      105.55      4.73 o 
  -9  -1  10       43.69       38.78      2.87 o 
  -8  -1  10       79.01       74.44      4.35 o 
  -7  -1  10       62.03       54.38      3.10 o 
  -6  -1  10       63.70       71.53      2.62 o 
  -5  -1  10      377.95      369.90      6.84 o 
  -4  -1  10        3.31        2.90      0.69 o 
  -3  -1  10      464.77      462.81      7.03 o 
  -2  -1  10       41.48       44.93      2.41 o 
  -1  -1  10      171.20      161.88      5.22 o 
   0  -1  10       70.97       65.00      3.25 o 
   1  -1  10        9.50       11.51      1.65 o 
   2  -1  10       63.86       74.32      4.86 o 
   3  -1  10        5.54        8.77      2.15 o 
   4  -1  10        1.02        1.12      1.52 o 
   5  -1  10        5.12        0.80      1.67 o 
 -13   0  10       44.01       52.31      5.50 o 
 -12   0  10      176.56      186.75      9.81 o 
 -11   0  10      178.48      172.24      9.09 o 
 -10   0  10       24.71       23.76      3.51 o 
  -9   0  10       44.94       41.86      4.31 o 
  -8   0  10      133.18      133.23      4.74 o 
  -7   0  10        0.90        1.83      0.98 o 
  -6   0  10        0.49       -0.64      0.73 o 
  -5   0  10       18.79       22.09      1.74 o 
  -4   0  10       49.48       53.50      2.97 o 
  -3   0  10       23.55       21.83      1.30 o 
  -2   0  10       11.01       11.22      1.00 o 
  -1   0  10        0.40        0.44      0.57 o 
   0   0  10       78.89       77.08      3.49 o 
   1   0  10       68.01       67.46      4.70 o 
   2   0  10      102.19       91.46      5.58 o 
   3   0  10       45.72       56.93      4.47 o 
   4   0  10       39.11       48.32      4.39 o 
   5   0  10        6.96        9.81      2.55 o 
 -13   1  10        0.82        1.36      1.99 o 
 -12   1  10        3.84        7.02      2.47 o 
 -11   1  10        3.78        6.38      2.31 o 
 -10   1  10      110.27      113.71      6.78 o 
  -9   1  10       43.97       44.57      4.23 o 
  -8   1  10       78.75       71.61      5.02 o 
  -7   1  10       62.10       57.42      3.19 o 
  -6   1  10       63.28       72.80      2.66 o 
  -5   1  10      378.18      360.88      6.79 o 
  -4   1  10        3.29        3.94      0.86 o 
  -3   1  10      463.43      473.40      6.96 o 
  -2   1  10       41.98       41.97      1.74 o 
  -1   1  10      171.46      170.23      5.12 o 
   0   1  10       70.86       69.59      6.70 o 
   1   1  10        9.92       14.35      2.47 o 
   2   1  10       63.84       64.19      4.86 o 
   3   1  10        5.53        6.38      2.07 o 
   4   1  10        1.04        0.00      1.36 o 
   5   1  10        5.16        4.23      1.91 o 
 -13   2  10        9.11        7.34      2.71 o 
 -12   2  10      136.79      152.14      8.69 o 
 -11   2  10       93.26       94.05      4.73 o 
 -10   2  10       68.77       62.01      3.95 o 
  -9   2  10       83.76       87.88      4.25 o 
  -8   2  10      187.58      170.09      5.91 o 
  -7   2  10        5.55        6.10      1.37 o 
  -6   2  10       92.87       91.12      5.74 o 
  -5   2  10       12.78       14.21      1.25 o 
  -4   2  10      391.29      389.59      8.76 o 
  -3   2  10        8.18        6.36      1.32 o 
  -2   2  10       46.17       47.44      2.78 o 
  -1   2  10       18.88       19.97      1.91 o 
   0   2  10       50.38       49.88      2.78 o 
   1   2  10       50.18       53.85      2.94 o 
   2   2  10       26.98       26.23      3.43 o 
   3   2  10       34.31       36.36      4.07 o 
   4   2  10       33.14       37.80      4.23 o 
 -12   3  10        7.53       13.11      2.32 o 
 -11   3  10       14.93       16.99      2.41 o 
 -10   3  10       38.16       35.10      6.54 o 
  -9   3  10        8.04       13.21      2.02 o 
  -8   3  10      106.20      104.91      5.70 o 
  -7   3  10       20.94       22.76      3.87 o 
  -6   3  10       15.01       16.13      1.99 o 
  -5   3  10       93.89       90.28      5.02 o 
  -4   3  10       78.36       83.11      3.62 o 
  -3   3  10      244.36      233.24      9.89 o 
  -2   3  10        5.38        5.51      1.32 o 
  -1   3  10      110.79      104.82      4.36 o 
   0   3  10       64.64       56.71      3.26 o 
   1   3  10        4.75        1.97      1.03 o 
   2   3  10       40.84       40.55      7.14 o 
   3   3  10        7.57        7.42      2.15 o 
   4   3  10       24.68       27.91      3.91 o 
 -11   4  10       15.47       12.90      2.30 o 
 -10   4  10       35.51       33.24      3.03 o 
  -9   4  10       83.43       89.62      5.30 o 
  -8   4  10      103.93      100.39      8.29 o 
  -7   4  10        4.18        4.00      1.35 o 
  -6   4  10       32.32       35.81      3.59 o 
  -5   4  10        6.89        8.17      2.83 o 
  -4   4  10      199.84      192.17      9.33 o 
  -3   4  10        7.88        6.46      2.07 o 
  -2   4  10       50.09       50.87      4.55 o 
  -1   4  10       17.05       17.48      2.15 o 
   0   4  10       34.35       27.40      2.58 o 
   1   4  10       47.87       49.86      5.94 o 
   2   4  10        9.38       12.51      1.86 o 
   3   4  10       27.14       26.25      2.50 o 
 -10   5  10        6.29        5.61      1.68 o 
  -9   5  10       40.31       47.39      3.45 o 
  -8   5  10       41.46       41.51      3.22 o 
  -7   5  10       45.48       49.51      3.30 o 
  -6   5  10        9.00        7.97      1.65 o 
  -5   5  10        6.20        6.38      2.47 o 
  -4   5  10      159.13      159.48      8.69 o 
  -3   5  10       51.30       56.62      5.18 o 
  -2   5  10       40.06       46.09      4.55 o 
  -1   5  10       22.28       20.19      2.38 o 
   0   5  10       19.75       19.71      2.36 o 
   1   5  10       10.62       15.60      2.19 o 
   2   5  10       13.05       11.35      2.07 o 
  -9   6  10       21.68       24.24      3.51 o 
  -8   6  10       21.80       22.03      2.59 o 
  -7   6  10       29.63       30.81      2.81 o 
  -6   6  10       12.55       12.44      3.27 o 
  -5   6  10       67.12       76.79      6.22 o 
  -4   6  10       23.65       26.55      4.07 o 
  -3   6  10       37.09       36.28      4.47 o 
  -2   6  10       93.09       82.29      6.38 o 
  -1   6  10        8.03       10.17      2.11 o 
   0   6  10       12.61       13.43      2.71 o 
  -5   7  10        2.83        5.98      2.71 o 
  -4   7  10       82.96       87.63      6.94 o 
  -7  -6  11       24.72       28.87      4.94 o 
  -6  -6  11        5.39        8.13      3.27 o 
  -5  -6  11        4.64        1.75      2.31 o 
  -4  -6  11       45.64       51.35      5.98 o 
  -3  -6  11        3.26        3.62      1.53 o 
  -2  -6  11        1.41       -0.17      1.32 o 
  -9  -5  11       22.65       23.61      6.86 o 
  -8  -5  11       24.46       26.63      4.55 o 
  -7  -5  11       43.56       63.55      6.22 o 
  -6  -5  11       69.88       68.34      6.54 o 
  -5  -5  11       12.76       11.56      3.27 o 
  -4  -5  11       73.79       75.75      6.78 o 
  -3  -5  11       71.18       70.75      6.74 o 
  -2  -5  11       19.19       16.26      2.12 o 
  -1  -5  11       11.07       10.27      1.78 o 
   0  -5  11       43.25       38.99      3.12 o 
 -11  -4  11       14.23       17.15      2.77 o 
 -10  -4  11       52.53       46.14      3.95 o 
  -9  -4  11       39.61       42.98      3.75 o 
  -8  -4  11       23.09       27.72      3.04 o 
  -7  -4  11       43.38       48.94      7.22 o 
  -6  -4  11       39.73       52.47      5.50 o 
  -5  -4  11       17.05       13.16      3.27 o 
  -4  -4  11       16.96       17.67      2.02 o 
  -3  -4  11       51.57       48.58      3.04 o 
  -2  -4  11       35.37       38.14      2.80 o 
  -1  -4  11       35.94       35.94      4.27 o 
   0  -4  11       21.77       21.43      2.35 o 
   1  -4  11       19.21       18.28      1.76 o 
   2  -4  11       23.47       22.38      2.60 o 
 -12  -3  11       10.90       10.87      2.29 o 
 -11  -3  11        9.80       11.46      2.34 o 
 -10  -3  11        3.88        3.41      1.83 o 
  -9  -3  11       72.32       70.53      4.26 o 
  -8  -3  11       23.35       27.87      3.67 o 
  -7  -3  11       57.72       57.34      4.90 o 
  -6  -3  11       53.49       46.22      6.10 o 
  -5  -3  11       37.02       41.81      3.21 o 
  -4  -3  11       27.96       28.47      2.26 o 
  -3  -3  11       73.80       73.37      3.50 o 
  -2  -3  11       15.36       13.79      1.33 o 
  -1  -3  11        6.29        8.46      1.18 o 
   0  -3  11       64.79       58.19      4.12 o 
   1  -3  11       61.98       62.87      2.85 o 
   2  -3  11       46.61       39.63      3.37 o 
 -12  -2  11        6.21        5.18      2.55 o 
 -11  -2  11       19.70       14.00      2.31 o 
 -10  -2  11       68.86       72.98      4.23 o 
  -9  -2  11       48.37       54.48      4.15 o 
  -8  -2  11       83.02       77.49      7.10 o 
  -7  -2  11       13.55       13.50      2.39 o 
  -6  -2  11      168.53      173.78      6.15 o 
  -5  -2  11       25.29       23.00      2.39 o 
  -4  -2  11       15.09       15.24      1.20 o 
  -3  -2  11      278.27      287.37      7.18 o 
  -2  -2  11       53.80       49.84      3.83 o 
  -1  -2  11       85.47       89.87      3.83 o 
   0  -2  11       11.01       10.06      2.03 o 
   1  -2  11        2.96        1.36      1.01 o 
   2  -2  11        3.54        2.23      1.52 o 
   3  -2  11        6.24        4.90      1.87 o 
 -12  -1  11       12.43       12.44      3.35 o 
 -11  -1  11       12.60       10.92      3.03 o 
 -10  -1  11       59.45       45.93      4.94 o 
  -9  -1  11       44.23       42.23      3.04 o 
  -8  -1  11       10.12       14.24      3.31 o 
  -7  -1  11      125.40      127.82      4.99 o 
  -6  -1  11       27.94       28.59      1.84 o 
  -5  -1  11       31.95       32.34      1.64 o 
  -4  -1  11        4.76        4.72      1.21 o 
  -3  -1  11      147.21      148.90      3.67 o 
  -2  -1  11       21.20       24.78      2.31 o 
  -1  -1  11        5.50        6.08      1.36 o 
   0  -1  11       72.91       72.77      4.70 o 
   1  -1  11      137.32      132.29      6.78 o 
   2  -1  11       18.76       22.81      3.11 o 
   3  -1  11        1.36        3.11      1.83 o 
 -13   0  11        1.15        0.24      1.99 o 
 -12   0  11        0.12       -0.16      1.44 o 
 -11   0  11       57.58       57.33      5.58 o 
 -10   0  11      125.34      114.90      7.34 o 
  -9   0  11       75.69       62.36      5.18 o 
  -8   0  11      183.34      174.57      5.78 o 
  -7   0  11        0.16        1.04      1.01 o 
  -6   0  11      232.67      227.03      6.48 o 
  -5   0  11        8.83        7.99      1.35 o 
  -4   0  11        0.62        0.97      0.64 o 
  -3   0  11      430.97      435.85      6.80 o 
  -2   0  11        8.11        7.64      1.56 o 
  -1   0  11      133.49      125.98      7.06 o 
   0   0  11        5.88        5.58      1.83 o 
   1   0  11       19.01       15.79      2.63 o 
   2   0  11       24.61       29.26      3.43 o 
   3   0  11        2.09        0.80      1.36 o 
 -12   1  11       12.26       15.07      3.35 o 
 -11   1  11       12.65       10.84      3.03 o 
 -10   1  11       59.54       55.98      5.26 o 
  -9   1  11       43.96       45.29      4.55 o 
  -8   1  11        9.96       18.96      2.26 o 
  -7   1  11      125.30      125.38      9.65 o 
  -6   1  11       26.98       24.22      1.74 o 
  -5   1  11       31.46       33.91      1.95 o 
  -4   1  11        4.54        4.96      0.89 o 
  -3   1  11      146.95      154.18      3.53 o 
  -2   1  11       21.20       24.03      2.08 o 
  -1   1  11        5.60       10.17      1.47 o 
   0   1  11       72.88       74.56      5.18 o 
   1   1  11      138.04      129.42      7.18 o 
   2   1  11       18.47       19.62      3.11 o 
   3   1  11        1.39        3.11      1.91 o 
 -12   2  11        5.96        8.72      1.99 o 
 -11   2  11       20.06       15.83      2.67 o 
 -10   2  11       68.84       70.40      4.11 o 
  -9   2  11       48.90       48.18      3.38 o 
  -8   2  11       83.52       84.10      4.20 o 
  -7   2  11       13.50       12.27      1.83 o 
  -6   2  11      168.71      177.92      5.92 o 
  -5   2  11       24.78       22.74      2.13 o 
  -4   2  11       14.48       16.96      1.80 o 
  -3   2  11      279.65      272.10      7.67 o 
  -2   2  11       53.47       49.85      3.01 o 
  -1   2  11       85.57       83.41      3.86 o 
   0   2  11       10.80       11.11      1.66 o 
   1   2  11        3.01        3.75      1.67 o 
   2   2  11        3.59        4.70      2.07 o 
   3   2  11        6.16        5.74      2.15 o 
 -12   3  11       10.88       13.07      2.37 o 
 -11   3  11        9.72        7.70      1.91 o 
 -10   3  11        3.93        2.32      1.38 o 
  -9   3  11       72.25       68.48      6.50 o 
  -8   3  11       23.44       33.26      2.84 o 
  -7   3  11       57.61       58.06      3.47 o 
  -6   3  11       52.32       48.91      3.11 o 
  -5   3  11       36.88       44.10      2.91 o 
  -4   3  11       27.44       26.07      3.59 o 
  -3   3  11       73.50       79.28      3.97 o 
  -2   3  11       15.24       12.13      3.23 o 
  -1   3  11        6.32        6.60      2.67 o 
   0   3  11       64.40       57.91      3.37 o 
   1   3  11       62.77       62.00      3.75 o 
   2   3  11       46.02       42.82      4.55 o 
 -11   4  11       14.32       13.13      2.34 o 
 -10   4  11       52.30       50.25      3.73 o 
  -9   4  11       40.17       45.74      3.44 o 
  -8   4  11       23.31       27.55      2.70 o 
  -7   4  11       43.20       49.39      3.31 o 
  -6   4  11       39.90       48.33      3.20 o 
  -5   4  11       17.04       21.69      3.59 o 
  -4   4  11       16.41       11.72      2.79 o 
  -3   4  11       52.38       51.99      4.78 o 
  -2   4  11       35.90       40.29      3.13 o 
  -1   4  11       35.71       35.15      3.59 o 
   0   4  11       22.00       23.73      2.53 o 
   1   4  11       19.08       17.76      2.21 o 
   2   4  11       23.37       19.22      2.28 o 
  -9   5  11       22.71       19.08      2.55 o 
  -8   5  11       24.64       24.81      2.70 o 
  -7   5  11       43.01       44.29      3.35 o 
  -6   5  11       69.17       63.95      5.98 o 
  -5   5  11       12.52       14.03      3.27 o 
  -4   5  11       73.30       77.11      6.06 o 
  -3   5  11       70.93       79.90      6.14 o 
  -2   5  11       19.12       20.65      3.11 o 
  -1   5  11       11.20       12.84      2.18 o 
   0   5  11       43.19       42.65      3.63 o 
  -7   6  11       24.66       26.87      4.47 o 
  -6   6  11        5.42        7.89      2.95 o 
  -5   6  11        4.61        3.43      2.31 o 
  -4   6  11       45.01       50.95      5.42 o 
  -3   6  11        3.35        2.47      2.15 o 
  -2   6  11        1.48       -1.28      1.28 o 
  -8  -5  12        5.62       12.12      3.67 o 
  -7  -5  12       30.90       30.78      4.94 o 
  -6  -5  12       17.97       19.93      4.23 o 
  -5  -5  12       17.46       19.54      4.23 o 
  -4  -5  12        4.70        5.26      2.87 o 
  -3  -5  12       35.95       37.04      2.99 o 
  -2  -5  12       50.39       54.16      5.26 o 
 -10  -4  12       33.30       39.87      3.81 o 
  -9  -4  12       41.10       42.24      5.02 o 
  -8  -4  12       41.85       42.63      3.80 o 
  -7  -4  12       19.36       22.88      2.92 o 
  -6  -4  12       11.37       18.74      3.91 o 
  -5  -4  12       53.78       63.95      6.14 o 
  -4  -4  12       27.20       33.73      2.65 o 
  -3  -4  12       36.07       37.18      2.79 o 
  -2  -4  12       52.51       54.97      3.59 o 
  -1  -4  12       23.35       23.12      4.07 o 
   0  -4  12       29.22       27.99      2.74 o 
 -11  -3  12       29.46       24.77      3.13 o 
 -10  -3  12        4.19        5.46      1.86 o 
  -9  -3  12        6.25        8.40      2.00 o 
  -8  -3  12       42.36       44.96      4.11 o 
  -7  -3  12       94.73      101.42      5.10 o 
  -6  -3  12      108.98      123.62      5.58 o 
  -5  -3  12      108.31      109.72      7.34 o 
  -4  -3  12       66.07       75.10      3.68 o 
  -3  -3  12       93.88      100.60      4.27 o 
  -2  -3  12       24.97       26.99      5.86 o 
  -1  -3  12       19.41       20.31      2.02 o 
   0  -3  12        4.74        4.38      1.09 o 
   1  -3  12       25.18       26.09      2.07 o 
 -11  -2  12       20.51       22.17      4.07 o 
 -10  -2  12       23.87       23.49      2.76 o 
  -9  -2  12       18.06       21.95      2.68 o 
  -8  -2  12       50.02       58.43      3.86 o 
  -7  -2  12      186.29      203.22      6.99 o 
  -6  -2  12        4.75        2.04      1.34 o 
  -5  -2  12        7.53        7.91      1.33 o 
  -4  -2  12      104.14      112.03      6.78 o 
  -3  -2  12       19.88       19.24      2.95 o 
  -2  -2  12       79.87       80.70      6.90 o 
  -1  -2  12       68.38       66.44      3.52 o 
   0  -2  12       28.11       24.08      2.37 o 
   1  -2  12       15.08       12.77      1.99 o 
   2  -2  12        6.87        7.87      1.62 o 
 -12  -1  12       11.23       12.52      3.35 o 
 -11  -1  12       42.83       42.18      5.10 o 
 -10  -1  12       13.49       14.75      3.35 o 
  -9  -1  12       34.31       36.36      3.01 o 
  -8  -1  12       49.66       51.79      5.94 o 
  -7  -1  12       93.96      102.10      4.61 o 
  -6  -1  12      131.54      133.30      5.13 o 
  -5  -1  12      136.73      136.07      3.48 o 
  -4  -1  12      195.48      184.46      4.22 o 
  -3  -1  12       30.79       29.30      2.91 o 
  -2  -1  12        5.74        7.46      1.51 o 
  -1  -1  12       32.72       29.75      2.47 o 
   0  -1  12       19.87       18.73      2.16 o 
   1  -1  12       10.29       11.08      2.39 o 
   2  -1  12       41.54       50.95      4.62 o 
 -12   0  12        6.10        9.97      3.03 o 
 -11   0  12        8.59        9.57      3.03 o 
 -10   0  12        7.86        9.65      2.71 o 
  -9   0  12       76.81       92.66      6.62 o 
  -8   0  12       41.73       49.46      3.41 o 
  -7   0  12      388.05      393.29      6.71 o 
  -6   0  12       20.85       18.69      1.41 o 
  -5   0  12       88.37       82.77      2.71 o 
  -4   0  12      254.25      251.80      4.97 o 
  -3   0  12        2.85        8.37      1.58 o 
  -2   0  12       82.16       89.11      3.99 o 
  -1   0  12      130.38      128.14      6.86 o 
   0   0  12       22.21       24.24      3.19 o 
   1   0  12        0.21        0.88      1.28 o 
   2   0  12       32.34       36.20      4.07 o 
 -12   1  12       11.38       19.93      3.91 o 
 -11   1  12       42.86       43.78      5.10 o 
 -10   1  12       13.61       17.13      2.45 o 
  -9   1  12       34.39       32.57      2.99 o 
  -8   1  12       49.74       48.18      5.34 o 
  -7   1  12       93.77      100.95      4.65 o 
  -6   1  12      131.90      139.09      5.23 o 
  -5   1  12      136.55      136.69      3.50 o 
  -4   1  12      195.93      192.82      4.21 o 
  -3   1  12       30.05       26.86      3.36 o 
  -2   1  12        5.56        7.92      1.91 o 
  -1   1  12       32.76       41.78      4.07 o 
   0   1  12       19.91       22.89      3.27 o 
   1   1  12       10.38        8.37      2.39 o 
   2   1  12       41.51       48.96      4.78 o 
 -11   2  12       20.22       22.45      2.89 o 
 -10   2  12       23.80       27.72      2.93 o 
  -9   2  12       18.18       21.81      2.57 o 
  -8   2  12       49.97       48.16      3.49 o 
  -7   2  12      187.25      187.71      6.55 o 
  -6   2  12        4.54        3.99      1.37 o 
  -5   2  12        7.61        5.26      1.41 o 
  -4   2  12      104.20       93.53      4.43 o 
  -3   2  12       19.77       18.88      2.17 o 
  -2   2  12       79.83       78.08      3.92 o 
  -1   2  12       68.75       79.42      3.99 o 
   0   2  12       28.00       32.45      3.91 o 
   1   2  12       14.73       12.44      2.79 o 
   2   2  12        6.94        6.46      2.39 o 
 -11   3  12       29.44       28.03      3.15 o 
 -10   3  12        4.22        3.26      1.46 o 
  -9   3  12        6.27        7.34      2.55 o 
  -8   3  12       42.55       45.29      3.55 o 
  -7   3  12       94.78      101.06     11.88 o 
  -6   3  12      110.17      122.90      5.07 o 
  -5   3  12      108.61      105.18      7.10 o 
  -4   3  12       66.91       78.54      4.17 o 
  -3   3  12       93.83       95.82      4.59 o 
  -2   3  12       24.67       29.46      2.70 o 
  -1   3  12       19.53       20.36      2.28 o 
   0   3  12        4.65        3.69      1.38 o 
   1   3  12       25.39       21.69      3.59 o 
 -10   4  12       33.62       44.70      3.68 o 
  -9   4  12       40.46       45.99      3.60 o 
  -8   4  12       42.10       47.27      3.48 o 
  -7   4  12       19.57       23.93      2.60 o 
  -6   4  12       11.58       15.71      3.51 o 
  -5   4  12       53.57       63.55      5.74 o 
  -4   4  12       27.09       28.63      3.99 o 
  -3   4  12       36.30       35.45      4.11 o 
  -2   4  12       52.70       55.71      3.78 o 
  -1   4  12       23.41       21.56      3.27 o 
   0   4  12       29.30       27.13      2.73 o 
  -8   5  12        5.68        4.31      2.55 o 
  -7   5  12       30.98       38.27      5.10 o 
  -6   5  12       18.43       18.42      3.83 o 
  -5   5  12       17.57       15.55      3.51 o 
  -4   5  12        4.65        2.31      2.07 o 
  -3   5  12       36.32       40.01      3.44 o 
  -2   5  12       50.18       47.46      8.89 o 
  -8  -4  13       17.97       18.78      2.96 o 
  -7  -4  13       84.77       90.66      7.58 o 
  -6  -4  13       34.28       42.42      5.42 o 
  -5  -4  13       32.48       38.59      5.10 o 
  -4  -4  13       35.97       41.38      5.02 o 
  -3  -4  13        7.20        8.50      1.75 o 
 -10  -3  13       17.24       18.09      2.85 o 
  -9  -3  13        1.87        1.63      1.61 o 
  -8  -3  13       44.00       51.06      5.34 o 
  -7  -3  13       15.82       18.14      2.68 o 
  -6  -3  13       17.83       19.33      2.61 o 
  -5  -3  13       54.20       57.73      5.58 o 
  -4  -3  13       56.48       57.26      3.71 o 
  -3  -3  13       91.30       93.32      4.35 o 
  -2  -3  13       11.31       14.86      2.13 o 
  -1  -3  13       27.31       28.45      2.78 o 
 -10  -2  13        6.21       12.84      3.43 o 
  -9  -2  13       11.55        8.74      2.17 o 
  -8  -2  13       15.49       13.21      2.75 o 
  -7  -2  13      154.68      159.01      6.31 o 
  -6  -2  13        7.23        7.06      1.38 o 
  -5  -2  13       36.44       38.12      3.15 o 
  -4  -2  13       85.06       78.70      6.14 o 
  -3  -2  13       22.00       21.85      3.67 o 
  -2  -2  13       12.70       17.14      2.06 o 
  -1  -2  13       23.74       29.71      2.60 o 
   0  -2  13       15.51       15.54      2.16 o 
 -11  -1  13      116.47      135.88      8.77 o 
 -10  -1  13       96.79      108.29      7.65 o 
  -9  -1  13        0.36        0.72      1.75 o 
  -8  -1  13       44.50       48.01      4.47 o 
  -7  -1  13       59.99       65.94      4.00 o 
  -6  -1  13       12.80       12.74      1.61 o 
  -5  -1  13       70.78       69.87      3.12 o 
  -4  -1  13       19.49       19.23      1.71 o 
  -3  -1  13      233.73      228.91      6.95 o 
  -2  -1  13        4.25        6.01      1.51 o 
  -1  -1  13       45.06       39.56      3.51 o 
   0  -1  13        3.11        4.07      1.83 o 
 -11   0  13        3.57        0.16      1.99 o 
 -10   0  13       15.32       16.67      3.67 o 
  -9   0  13       13.91       12.00      2.17 o 
  -8   0  13        6.65        2.16      2.35 o 
  -7   0  13      126.42      130.95      8.21 o 
  -6   0  13        4.12        3.43      0.91 o 
  -5   0  13        0.86        0.59      0.74 o 
  -4   0  13       76.13       75.90      2.67 o 
  -3   0  13       24.14       30.97      2.58 o 
  -2   0  13        0.93        1.92      1.20 o 
  -1   0  13       18.90       26.31      3.43 o 
   0   0  13       39.56       54.22      4.78 o 
 -11   1  13      116.63      125.68      6.09 o 
 -10   1  13       97.17      107.04      5.41 o 
  -9   1  13        0.37        0.08      1.17 o 
  -8   1  13       44.53       46.42      3.49 o 
  -7   1  13       60.12       64.14      3.05 o 
  -6   1  13       12.77        8.88      1.40 o 
  -5   1  13       70.85       72.71      3.47 o 
  -4   1  13       18.94       17.23      1.71 o 
  -3   1  13      234.16      227.59      6.91 o 
  -2   1  13        4.11        8.21      2.39 o 
  -1   1  13       44.89       40.91      4.23 o 
   0   1  13        3.07        4.23      2.07 o 
 -10   2  13        6.22        8.72      2.11 o 
  -9   2  13       11.52        6.42      1.83 o 
  -8   2  13       15.40       16.90      2.37 o 
  -7   2  13      154.55      156.12      6.07 o 
  -6   2  13        6.98        7.97      1.75 o 
  -5   2  13       35.94       39.71      3.16 o 
  -4   2  13       85.13       82.98      4.94 o 
  -3   2  13       22.14       19.21      2.25 o 
  -2   2  13       12.74       14.59      2.02 o 
  -1   2  13       23.58       29.74      3.83 o 
   0   2  13       15.74       17.30      3.19 o 
 -10   3  13       17.17       17.15      2.68 o 
  -9   3  13        1.72        1.55      1.36 o 
  -8   3  13       43.97       50.44      3.71 o 
  -7   3  13       15.92       17.22      3.51 o 
  -6   3  13       17.87       13.56      3.27 o 
  -5   3  13       54.43       59.54      4.94 o 
  -4   3  13       56.28       60.16      3.92 o 
  -3   3  13       91.97      101.54      4.87 o 
  -2   3  13       11.43       11.80      2.01 o 
  -1   3  13       27.05       29.34      4.07 o 
  -8   4  13       17.91       22.49      4.23 o 
  -7   4  13       84.99       92.58      7.42 o 
  -6   4  13       33.70       36.52      4.86 o 
  -5   4  13       32.30       30.62      4.39 o 
  -4   4  13       36.15       31.23      7.38 o 
  -3   4  13        7.21        4.37      1.79 o 
  -7  -3  14       22.30       26.03      3.16 o 
  -6  -3  14       15.76       24.24      4.23 o 
  -5  -3  14        9.95        8.45      3.03 o 
  -4  -3  14       11.50       10.45      3.27 o 
  -9  -2  14        9.31       11.68      2.42 o 
  -8  -2  14       25.23       22.02      5.02 o 
  -7  -2  14       76.99       84.20      4.76 o 
  -6  -2  14      113.68      135.30      5.89 o 
  -5  -2  14      182.13      184.92      9.81 o 
  -4  -2  14       20.01       24.00      3.99 o 
  -3  -2  14       25.17       19.78      3.83 o 
  -9  -1  14       64.69       66.47     11.88 o 
  -8  -1  14       32.93       35.79      3.27 o 
  -7  -1  14       44.33       41.39      2.72 o 
  -6  -1  14       21.99       31.46      4.90 o 
  -5  -1  14       23.20       20.71      2.50 o 
  -4  -1  14        4.06        3.35      2.39 o 
  -3  -1  14        4.97        4.55      1.49 o 
  -2  -1  14       31.67       38.35      3.03 o 
 -10   0  14        1.79        0.39      1.30 o 
  -9   0  14       10.82        7.08      1.96 o 
  -8   0  14        8.08        7.13      1.93 o 
  -7   0  14       21.68       30.40      6.82 o 
  -6   0  14      126.86      150.80      5.95 o 
  -5   0  14       89.24       94.72      3.78 o 
  -4   0  14       38.07       41.11      2.98 o 
  -3   0  14        1.63        2.71      1.99 o 
  -2   0  14       23.47       20.89      3.27 o 
  -9   1  14       64.80       74.38      4.60 o 
  -8   1  14       32.95       28.63      2.96 o 
  -7   1  14       44.45       46.76      2.81 o 
  -6   1  14       22.04       29.83      2.27 o 
  -5   1  14       23.25       25.28      2.59 o 
  -4   1  14        3.96        7.02      2.31 o 
  -3   1  14        5.04        5.98      2.15 o 
  -2   1  14       31.69       43.70      4.55 o 
  -9   2  14        9.37       10.58      3.03 o 
  -8   2  14       25.45       26.15      5.58 o 
  -7   2  14       76.58       81.15      4.56 o 
  -6   2  14      114.79      132.74      5.81 o 
  -5   2  14      181.77      190.95      6.99 o 
  -4   2  14       20.33       20.43      2.50 o 
  -3   2  14       24.87       27.19      3.83 o 
  -7   3  14       22.29       21.05      3.91 o 
  -6   3  14       15.87       22.87      2.84 o 
  -5   3  14       10.00       10.76      2.20 o 
  -4   3  14       11.39       11.63      2.51 o 
                                                 
